# Supplementary material for: Mass Spectrometry Proteomics Characterization of Plasma Biomarkers for Colorectal Cancer Associated With Inflammation
Source: Biomark Insights. 2024 Jun 20;19:11772719241257739. doi: 10.1177/11772719241257739 (PMC11191626; doi:10.1177/11772719241257739)
Supplement: sj-xlsx-1-bmi-10.1177_11772719241257739 – Supplemental material for Mass Spectrometry Proteomics Characterization of Plasma Biomarkers for Colorectal Cancer Associated With Inflammation [file sj-xlsx-1-bmi-10.1177_11772719241257739.xlsx]

## Sheet: Table S1
Table S1 List of proteins only identified in CRC patients and healthy subjects, respectively
Proteins identified only in CRC patients
Accesion	Description
Q9Y6R7|FCGBP_HUMAN	IgGFc-binding protein
Q9NP80|PLPL8_HUMAN	Calcium-independent phospholipase A2-gamma
Q96HN2|SAHH3_HUMAN	Adenosylhomocysteinase 3
P62937|PPIA_HUMAN	Peptidyl-prolyl cis-trans isomerase A
P11226|MBL2_HUMAN	Mannose-binding protein C
Q9HBI1|PARVB_HUMAN	Beta-parvin
P68366|TBA4A_HUMAN	Tubulin alpha-4A chain
P18206|VINC_HUMAN	Vinculin
P00918|CAH2_HUMAN	Carbonic anhydrase 2
P08514|ITA2B_HUMAN	Integrin alpha-IIb
Proteins identified only in healthy subjects
Accesion	Description
P06702|S10A9_HUMAN	Protein S100-A9
Q96DA0|ZG16B_HUMAN	Zymogen granule protein 16 homolog B
P61626|LYSC_HUMAN	Lysozyme C
Q9UGM5|FETUB_HUMAN	Fetuin-B
P08294|SODE_HUMAN	Extracellular superoxide dismutase [Cu-Zn]
P04792|HSPB1_HUMAN	Heat shock protein beta-1
O95969|SG1D2_HUMAN	Secretoglobin family 1D member 2
Q9NZT1|CALL5_HUMAN	Calmodulin-like protein 5
P05109|S10A8_HUMAN	Protein S100-A8
P62805|H4_HUMAN	Histone H4
P12273|PIP_HUMAN	Prolactin-inducible protein
P31025|LCN1_HUMAN	Lipocalin-1
O75037|KI21B_HUMAN	Kinesin-like protein KIF21B
Q9NP55|BPIA1_HUMAN	BPI fold-containing family A member 1
P01040|CYTA_HUMAN	Cystatin-A

## Sheet: Table S2
Table S2 List of identifed proteins by proteomics analysis with Uniprot entries, names and associated Gene Ontology terms
Entry	Entry Name	Gene Names (primary)	Protein names	Gene Ontology (biological process)	Gene Ontology (cellular component)	Gene Ontology (molecular function)
P02768	ALBU_HUMAN	ALB	Albumin	cellular response to starvation [GO:0009267]; maintenance of mitochondrion location [GO:0051659]; negative regulation of apoptotic process [GO:0043066]; negative regulation of programmed cell death [GO:0043069]; retina homeostasis [GO:0001895]	blood microparticle [GO:0072562]; cytoplasm [GO:0005737]; endoplasmic reticulum [GO:0005783]; endoplasmic reticulum lumen [GO:0005788]; extracellular exosome [GO:0070062]; extracellular region [GO:0005576]; extracellular space [GO:0005615]; Golgi apparatus [GO:0005794]; nucleus [GO:0005634]; platelet alpha granule lumen [GO:0031093]; protein-containing complex [GO:0032991]	antioxidant activity [GO:0016209]; chaperone binding [GO:0051087]; copper ion binding [GO:0005507]; DNA binding [GO:0003677]; enterobactin binding [GO:1903981]; exogenous protein binding [GO:0140272]; fatty acid binding [GO:0005504]; identical protein binding [GO:0042802]; pyridoxal phosphate binding [GO:0030170]; toxic substance binding [GO:0015643]; zinc ion binding [GO:0008270]
P01024	CO3_HUMAN	C3	Complement C3 (C3 and PZP-like alpha-2-macroglobulin domain-containing protein 1) [Cleaved into: Complement C3 beta chain; C3-beta-c (C3bc); Complement C3 alpha chain; C3a anaphylatoxin; Acylation stimulating protein (ASP) (C3adesArg); Complement C3b alpha' chain; Complement C3c alpha' chain fragment 1; Complement C3dg fragment; Complement C3g fragment; Complement C3d fragment; Complement C3f fra…	amyloid-beta clearance [GO:0097242]; cell surface receptor signaling pathway involved in cell-cell signaling [GO:1905114]; complement activation [GO:0006956]; complement activation, alternative pathway [GO:0006957]; complement activation, classical pathway [GO:0006958]; complement-dependent cytotoxicity [GO:0097278]; complement-mediated synapse pruning [GO:0150062]; fatty acid metabolic process […	azurophil granule lumen [GO:0035578]; blood microparticle [GO:0072562]; cell surface [GO:0009986]; endoplasmic reticulum lumen [GO:0005788]; extracellular exosome [GO:0070062]; extracellular region [GO:0005576]; extracellular space [GO:0005615]; plasma membrane [GO:0005886]; protein-containing complex [GO:0032991]; secretory granule lumen [GO:0034774]; serine-type endopeptidase complex [GO:190537…	C5L2 anaphylatoxin chemotactic receptor binding [GO:0031715]; endopeptidase inhibitor activity [GO:0004866]; signaling receptor binding [GO:0005102]
P04114	APOB_HUMAN	APOB	Apolipoprotein B-100 (Apo B-100) [Cleaved into: Apolipoprotein B-48 (Apo B-48)]	artery morphogenesis [GO:0048844]; cellular response to prostaglandin stimulus [GO:0071379]; cellular response to tumor necrosis factor [GO:0071356]; cholesterol efflux [GO:0033344]; cholesterol homeostasis [GO:0042632]; cholesterol metabolic process [GO:0008203]; cholesterol transport [GO:0030301]; establishment of localization in cell [GO:0051649]; fertilization [GO:0009566]; flagellated sperm …	chylomicron [GO:0042627]; chylomicron remnant [GO:0034360]; clathrin-coated endocytic vesicle membrane [GO:0030669]; cytoplasm [GO:0005737]; cytosol [GO:0005829]; early endosome [GO:0005769]; endocytic vesicle lumen [GO:0071682]; endoplasmic reticulum exit site [GO:0070971]; endoplasmic reticulum lumen [GO:0005788]; endoplasmic reticulum membrane [GO:0005789]; endosome lumen [GO:0031904]; endosom…	cholesterol transfer activity [GO:0120020]; heparin binding [GO:0008201]; lipase binding [GO:0035473]; low-density lipoprotein particle receptor binding [GO:0050750]; phospholipid binding [GO:0005543]
P01023	A2MG_HUMAN	A2M	Alpha-2-macroglobulin (Alpha-2-M) (C3 and PZP-like alpha-2-macroglobulin domain-containing protein 5)	acute inflammatory response to antigenic stimulus [GO:0002438]; acute-phase response [GO:0006953]; embryonic liver development [GO:1990402]; luteinization [GO:0001553]; negative regulation of complement activation, lectin pathway [GO:0001869]; negative regulation of endopeptidase activity [GO:0010951]; response to carbon dioxide [GO:0010037]; response to glucocorticoid [GO:0051384]; response to n…	blood microparticle [GO:0072562]; collagen-containing extracellular matrix [GO:0062023]; extracellular exosome [GO:0070062]; extracellular region [GO:0005576]; extracellular space [GO:0005615]; platelet alpha granule lumen [GO:0031093]	brain-derived neurotrophic factor binding [GO:0048403]; calcium-dependent protein binding [GO:0048306]; endopeptidase inhibitor activity [GO:0004866]; enzyme binding [GO:0019899]; growth factor binding [GO:0019838]; identical protein binding [GO:0042802]; interleukin-1 binding [GO:0019966]; interleukin-8 binding [GO:0019959]; nerve growth factor binding [GO:0048406]; protease binding [GO:0002020]…
P02787	TRFE_HUMAN	TF	Serotransferrin (Transferrin) (Beta-1 metal-binding globulin) (Siderophilin)	actin filament organization [GO:0007015]; antibacterial humoral response [GO:0019731]; cellular iron ion homeostasis [GO:0006879]; cellular response to iron ion [GO:0071281]; ERK1 and ERK2 cascade [GO:0070371]; iron ion homeostasis [GO:0055072]; iron ion transport [GO:0006826]; osteoclast differentiation [GO:0030316]; positive regulation of bone resorption [GO:0045780]; positive regulation of cel…	apical plasma membrane [GO:0016324]; basal part of cell [GO:0045178]; basal plasma membrane [GO:0009925]; blood microparticle [GO:0072562]; cell surface [GO:0009986]; clathrin-coated endocytic vesicle membrane [GO:0030669]; clathrin-coated pit [GO:0005905]; cytoplasmic vesicle [GO:0031410]; early endosome [GO:0005769]; endocytic vesicle [GO:0030139]; endoplasmic reticulum lumen [GO:0005788]; endo…	ferric iron binding [GO:0008199]; ferrous iron binding [GO:0008198]; iron chaperone activity [GO:0034986]; transferrin receptor binding [GO:1990459]
P0C0L5	CO4B_HUMAN	C4B; C4B_2	Complement C4-B (Basic complement C4) (C3 and PZP-like alpha-2-macroglobulin domain-containing protein 3) [Cleaved into: Complement C4 beta chain; Complement C4-B alpha chain; C4a anaphylatoxin; C4b-B; C4d-B; Complement C4 gamma chain]	complement activation [GO:0006956]; complement activation, classical pathway [GO:0006958]; detection of molecule of bacterial origin [GO:0032490]; inflammatory response [GO:0006954]; innate immune response [GO:0045087]; opsonization [GO:0008228]; positive regulation of apoptotic cell clearance [GO:2000427]; positive regulation of immune response [GO:0050778]; positive regulation of opsonization […	axon [GO:0030424]; blood microparticle [GO:0072562]; classical-complement-pathway C3/C5 convertase complex [GO:0005601]; dendrite [GO:0030425]; extracellular exosome [GO:0070062]; extracellular region [GO:0005576]; extracellular space [GO:0005615]; plasma membrane [GO:0005886]; symbiont cell surface [GO:0106139]; synapse [GO:0045202]	carbohydrate binding [GO:0030246]; complement binding [GO:0001848]; endopeptidase inhibitor activity [GO:0004866]
P0C0L4	CO4A_HUMAN	C4A	Complement C4-A (Acidic complement C4) (C3 and PZP-like alpha-2-macroglobulin domain-containing protein 2) [Cleaved into: Complement C4 beta chain; Complement C4-A alpha chain; C4a anaphylatoxin; C4b-A; C4d-A; Complement C4 gamma chain]	complement activation [GO:0006956]; complement activation, classical pathway [GO:0006958]; inflammatory response [GO:0006954]; innate immune response [GO:0045087]; positive regulation of apoptotic cell clearance [GO:2000427]; positive regulation of immune response [GO:0050778]; positive regulation of opsonization [GO:1903028]	axon [GO:0030424]; blood microparticle [GO:0072562]; classical-complement-pathway C3/C5 convertase complex [GO:0005601]; dendrite [GO:0030425]; endoplasmic reticulum lumen [GO:0005788]; extracellular exosome [GO:0070062]; extracellular region [GO:0005576]; extracellular space [GO:0005615]; neuronal cell body [GO:0043025]; plasma membrane [GO:0005886]; synapse [GO:0045202]	complement component C1q complex binding [GO:0001849]; endopeptidase inhibitor activity [GO:0004866]
P0DOX5	IGG1_HUMAN		Immunoglobulin gamma-1 heavy chain (Immunoglobulin gamma-1 heavy chain NIE)	adaptive immune response [GO:0002250]	extracellular region [GO:0005576]; immunoglobulin complex [GO:0019814]; plasma membrane [GO:0005886]
P02675	FIBB_HUMAN	FGB	Fibrinogen beta chain [Cleaved into: Fibrinopeptide B; Fibrinogen beta chain]	adaptive immune response [GO:0002250]; blood coagulation, fibrin clot formation [GO:0072378]; cell adhesion [GO:0007155]; cell-matrix adhesion [GO:0007160]; cellular response to interleukin-1 [GO:0071347]; cellular response to leptin stimulus [GO:0044320]; fibrinolysis [GO:0042730]; induction of bacterial agglutination [GO:0043152]; innate immune response [GO:0045087]; negative regulation of endo…	blood microparticle [GO:0072562]; cell cortex [GO:0005938]; cell surface [GO:0009986]; collagen-containing extracellular matrix [GO:0062023]; endoplasmic reticulum [GO:0005783]; external side of plasma membrane [GO:0009897]; extracellular exosome [GO:0070062]; extracellular region [GO:0005576]; extracellular space [GO:0005615]; extracellular vesicle [GO:1903561]; fibrinogen complex [GO:0005577]; …	chaperone binding [GO:0051087]; extracellular matrix structural constituent [GO:0005201]; signaling receptor binding [GO:0005102]; structural molecule activity [GO:0005198]
P01857	IGHG1_HUMAN	IGHG1	Immunoglobulin heavy constant gamma 1 (Ig gamma-1 chain C region) (Ig gamma-1 chain C region EU) (Ig gamma-1 chain C region KOL) (Ig gamma-1 chain C region NIE)	adaptive immune response [GO:0002250]; antibody-dependent cellular cytotoxicity [GO:0001788]; B cell receptor signaling pathway [GO:0050853]; complement activation, classical pathway [GO:0006958]; complement-dependent cytotoxicity [GO:0097278]; defense response to bacterium [GO:0042742]; innate immune response [GO:0045087]; phagocytosis, engulfment [GO:0006911]; phagocytosis, recognition [GO:0006…	blood microparticle [GO:0072562]; external side of plasma membrane [GO:0009897]; extracellular exosome [GO:0070062]; extracellular region [GO:0005576]; extracellular space [GO:0005615]; IgG immunoglobulin complex [GO:0071735]; immunoglobulin complex, circulating [GO:0042571]	antigen binding [GO:0003823]; Fc-gamma receptor I complex binding [GO:0034988]; immunoglobulin receptor binding [GO:0034987]
P02671	FIBA_HUMAN	FGA	Fibrinogen alpha chain [Cleaved into: Fibrinopeptide A; Fibrinogen alpha chain]	adaptive immune response [GO:0002250]; blood coagulation, common pathway [GO:0072377]; blood coagulation, fibrin clot formation [GO:0072378]; cell-matrix adhesion [GO:0007160]; fibrinolysis [GO:0042730]; induction of bacterial agglutination [GO:0043152]; innate immune response [GO:0045087]; negative regulation of blood coagulation, common pathway [GO:2000261]; negative regulation of endothelial c…	blood microparticle [GO:0072562]; cell surface [GO:0009986]; collagen-containing extracellular matrix [GO:0062023]; endoplasmic reticulum [GO:0005783]; endoplasmic reticulum lumen [GO:0005788]; external side of plasma membrane [GO:0009897]; extracellular exosome [GO:0070062]; extracellular region [GO:0005576]; extracellular space [GO:0005615]; extracellular vesicle [GO:1903561]; fibrinogen comple…	extracellular matrix structural constituent [GO:0005201]; metal ion binding [GO:0046872]; signaling receptor binding [GO:0005102]; structural molecule activity [GO:0005198]
P02751	FINC_HUMAN	FN1	Fibronectin (FN) (Cold-insoluble globulin) (CIG) [Cleaved into: Anastellin; Ugl-Y1; Ugl-Y2; Ugl-Y3]	acute-phase response [GO:0006953]; angiogenesis [GO:0001525]; biological process involved in interaction with symbiont [GO:0051702]; blood coagulation, fibrin clot formation [GO:0072378]; calcium-independent cell-matrix adhesion [GO:0007161]; cell adhesion [GO:0007155]; cell-matrix adhesion [GO:0007160]; cell-substrate junction assembly [GO:0007044]; endodermal cell differentiation [GO:0035987]; …	apical plasma membrane [GO:0016324]; basement membrane [GO:0005604]; blood microparticle [GO:0072562]; collagen-containing extracellular matrix [GO:0062023]; endoplasmic reticulum lumen [GO:0005788]; endoplasmic reticulum-Golgi intermediate compartment [GO:0005793]; extracellular exosome [GO:0070062]; extracellular matrix [GO:0031012]; extracellular region [GO:0005576]; extracellular space [GO:00…	chaperone binding [GO:0051087]; collagen binding [GO:0005518]; disordered domain specific binding [GO:0097718]; enzyme binding [GO:0019899]; extracellular matrix structural constituent [GO:0005201]; heparin binding [GO:0008201]; identical protein binding [GO:0042802]; integrin binding [GO:0005178]; peptidase activator activity [GO:0016504]; protease binding [GO:0002020]; protein C-terminus bindin…
P00450	CERU_HUMAN	CP	Ceruloplasmin (EC 1.16.3.1) (Ferroxidase)	cellular iron ion homeostasis [GO:0006879]; copper ion transport [GO:0006825]; iron ion homeostasis [GO:0055072]; iron ion transport [GO:0006826]	blood microparticle [GO:0072562]; endoplasmic reticulum lumen [GO:0005788]; extracellular exosome [GO:0070062]; extracellular region [GO:0005576]; extracellular space [GO:0005615]; lysosomal membrane [GO:0005765]; plasma membrane [GO:0005886]	chaperone binding [GO:0051087]; copper ion binding [GO:0005507]; ferroxidase activity [GO:0004322]; oxidoreductase activity [GO:0016491]
P02647	APOA1_HUMAN	APOA1	Apolipoprotein A-I (Apo-AI) (ApoA-I) (Apolipoprotein A1) [Cleaved into: Proapolipoprotein A-I (ProapoA-I); Truncated apolipoprotein A-I (Apolipoprotein A-I(1-242))]	adrenal gland development [GO:0030325]; blood vessel endothelial cell migration [GO:0043534]; cholesterol biosynthetic process [GO:0006695]; cholesterol efflux [GO:0033344]; cholesterol homeostasis [GO:0042632]; cholesterol import [GO:0070508]; cholesterol metabolic process [GO:0008203]; cholesterol transport [GO:0030301]; endothelial cell proliferation [GO:0001935]; G protein-coupled receptor si…	blood microparticle [GO:0072562]; chylomicron [GO:0042627]; collagen-containing extracellular matrix [GO:0062023]; cytoplasmic vesicle [GO:0031410]; cytosol [GO:0005829]; early endosome [GO:0005769]; endocytic vesicle [GO:0030139]; endocytic vesicle lumen [GO:0071682]; endoplasmic reticulum lumen [GO:0005788]; extracellular exosome [GO:0070062]; extracellular region [GO:0005576]; extracellular sp…	amyloid-beta binding [GO:0001540]; apolipoprotein A-I receptor binding [GO:0034191]; apolipoprotein receptor binding [GO:0034190]; chemorepellent activity [GO:0045499]; cholesterol binding [GO:0015485]; cholesterol transfer activity [GO:0120020]; enzyme binding [GO:0019899]; heat shock protein binding [GO:0031072]; high-density lipoprotein particle binding [GO:0008035]; high-density lipoprotein p…
P01009	A1AT_HUMAN	SERPINA1	Alpha-1-antitrypsin (Alpha-1 protease inhibitor) (Alpha-1-antiproteinase) (Serpin A1) [Cleaved into: Short peptide from AAT (SPAAT)]	acute-phase response [GO:0006953]; blood coagulation [GO:0007596]; negative regulation of endopeptidase activity [GO:0010951]	collagen-containing extracellular matrix [GO:0062023]; COPII-coated ER to Golgi transport vesicle [GO:0030134]; endoplasmic reticulum [GO:0005783]; endoplasmic reticulum lumen [GO:0005788]; endoplasmic reticulum-Golgi intermediate compartment membrane [GO:0033116]; extracellular exosome [GO:0070062]; extracellular region [GO:0005576]; extracellular space [GO:0005615]; ficolin-1-rich granule lumen…	identical protein binding [GO:0042802]; protease binding [GO:0002020]; serine-type endopeptidase inhibitor activity [GO:0004867]
P00738	HPT_HUMAN	HP	Haptoglobin (Zonulin) [Cleaved into: Haptoglobin alpha chain; Haptoglobin beta chain]	acute inflammatory response [GO:0002526]; acute-phase response [GO:0006953]; defense response [GO:0006952]; defense response to bacterium [GO:0042742]; immune system process [GO:0002376]; negative regulation of hydrogen peroxide catabolic process [GO:2000296]; negative regulation of oxidoreductase activity [GO:0051354]; positive regulation of cell death [GO:0010942]; response to hydrogen peroxide…	blood microparticle [GO:0072562]; endocytic vesicle lumen [GO:0071682]; extracellular exosome [GO:0070062]; extracellular region [GO:0005576]; extracellular space [GO:0005615]; haptoglobin-hemoglobin complex [GO:0031838]; specific granule lumen [GO:0035580]; tertiary granule lumen [GO:1904724]	antioxidant activity [GO:0016209]; hemoglobin binding [GO:0030492]; serine-type endopeptidase activity [GO:0004252]
P02679	FIBG_HUMAN	FGG	Fibrinogen gamma chain	blood coagulation, fibrin clot formation [GO:0072378]; cell-matrix adhesion [GO:0007160]; cellular response to interleukin-1 [GO:0071347]; cellular response to interleukin-6 [GO:0071354]; fibrinolysis [GO:0042730]; negative regulation of endothelial cell apoptotic process [GO:2000352]; negative regulation of extrinsic apoptotic signaling pathway via death domain receptors [GO:1902042]; negative r…	blood microparticle [GO:0072562]; cell surface [GO:0009986]; collagen-containing extracellular matrix [GO:0062023]; endoplasmic reticulum lumen [GO:0005788]; external side of plasma membrane [GO:0009897]; extracellular exosome [GO:0070062]; extracellular region [GO:0005576]; extracellular space [GO:0005615]; fibrinogen complex [GO:0005577]; plasma membrane [GO:0005886]; platelet alpha granule [GO…	cell adhesion molecule binding [GO:0050839]; extracellular matrix structural constituent [GO:0005201]; identical protein binding [GO:0042802]; metal ion binding [GO:0046872]; signaling receptor binding [GO:0005102]; structural molecule activity [GO:0005198]
P0DOX7	IGK_HUMAN		Immunoglobulin kappa light chain (Immunoglobulin kappa light chain EU)	adaptive immune response [GO:0002250]	extracellular region [GO:0005576]; immunoglobulin complex [GO:0019814]; plasma membrane [GO:0005886]
P01861	IGHG4_HUMAN	IGHG4	Immunoglobulin heavy constant gamma 4 (Ig gamma-4 chain C region)	adaptive immune response [GO:0002250]; B cell receptor signaling pathway [GO:0050853]; complement activation, classical pathway [GO:0006958]; defense response to bacterium [GO:0042742]; innate immune response [GO:0045087]; phagocytosis, engulfment [GO:0006911]; phagocytosis, recognition [GO:0006910]; positive regulation of B cell activation [GO:0050871]	blood microparticle [GO:0072562]; external side of plasma membrane [GO:0009897]; extracellular exosome [GO:0070062]; extracellular region [GO:0005576]; extracellular space [GO:0005615]; IgG immunoglobulin complex [GO:0071735]; immunoglobulin complex, circulating [GO:0042571]	antigen binding [GO:0003823]; immunoglobulin receptor binding [GO:0034987]
P01860	IGHG3_HUMAN	IGHG3	Immunoglobulin heavy constant gamma 3 (HDC) (Heavy chain disease protein) (Ig gamma-3 chain C region)	adaptive immune response [GO:0002250]; B cell receptor signaling pathway [GO:0050853]; complement activation, classical pathway [GO:0006958]; defense response to bacterium [GO:0042742]; innate immune response [GO:0045087]; phagocytosis, engulfment [GO:0006911]; phagocytosis, recognition [GO:0006910]; positive regulation of B cell activation [GO:0050871]; retina homeostasis [GO:0001895]	blood microparticle [GO:0072562]; external side of plasma membrane [GO:0009897]; extracellular exosome [GO:0070062]; extracellular region [GO:0005576]; extracellular space [GO:0005615]; IgG immunoglobulin complex [GO:0071735]; immunoglobulin complex, circulating [GO:0042571]	antigen binding [GO:0003823]; immunoglobulin receptor binding [GO:0034987]
P02790	HEMO_HUMAN	HPX	Hemopexin (Beta-1B-glycoprotein)	cellular iron ion homeostasis [GO:0006879]; heme metabolic process [GO:0042168]; heme transport [GO:0015886]; hemoglobin metabolic process [GO:0020027]; positive regulation of humoral immune response mediated by circulating immunoglobulin [GO:0002925]; positive regulation of immunoglobulin production [GO:0002639]; positive regulation of type II interferon-mediated signaling pathway [GO:0060335]; …	blood microparticle [GO:0072562]; collagen-containing extracellular matrix [GO:0062023]; endocytic vesicle lumen [GO:0071682]; extracellular exosome [GO:0070062]; extracellular region [GO:0005576]; extracellular space [GO:0005615]	heme transmembrane transporter activity [GO:0015232]; metal ion binding [GO:0046872]
Q14624	ITIH4_HUMAN	ITIH4	Inter-alpha-trypsin inhibitor heavy chain H4 (ITI heavy chain H4) (ITI-HC4) (Inter-alpha-inhibitor heavy chain 4) (Inter-alpha-trypsin inhibitor family heavy chain-related protein) (IHRP) (Plasma kallikrein sensitive glycoprotein 120) (Gp120) (PK-120) [Cleaved into: 70 kDa inter-alpha-trypsin inhibitor heavy chain H4; 35 kDa inter-alpha-trypsin inhibitor heavy chain H4]	acute-phase response [GO:0006953]; hyaluronan metabolic process [GO:0030212]; negative regulation of peptidase activity [GO:0010466]; response to cytokine [GO:0034097]	blood microparticle [GO:0072562]; collagen-containing extracellular matrix [GO:0062023]; extracellular exosome [GO:0070062]; extracellular region [GO:0005576]; plasma membrane [GO:0005886]; platelet dense granule lumen [GO:0031089]	endopeptidase inhibitor activity [GO:0004866]; serine-type endopeptidase inhibitor activity [GO:0004867]
P08603	CFAH_HUMAN	CFH	Complement factor H (H factor 1)	complement activation [GO:0006956]; complement activation, alternative pathway [GO:0006957]; proteolysis [GO:0006508]; regulation of complement activation [GO:0030449]; regulation of complement activation, alternative pathway [GO:0030451]; regulation of complement-dependent cytotoxicity [GO:1903659]	blood microparticle [GO:0072562]; extracellular exosome [GO:0070062]; extracellular region [GO:0005576]; extracellular space [GO:0005615]; serine-type endopeptidase complex [GO:1905370]; symbiont cell surface [GO:0106139]	complement component C3b binding [GO:0001851]; heparan sulfate proteoglycan binding [GO:0043395]; heparin binding [GO:0008201]; identical protein binding [GO:0042802]
P01834	IGKC_HUMAN	IGKC	Immunoglobulin kappa constant (Ig kappa chain C region) (Ig kappa chain C region AG) (Ig kappa chain C region CUM) (Ig kappa chain C region EU) (Ig kappa chain C region OU) (Ig kappa chain C region ROY) (Ig kappa chain C region TI)	adaptive immune response [GO:0002250]; B cell receptor signaling pathway [GO:0050853]; complement activation, classical pathway [GO:0006958]; defense response to bacterium [GO:0042742]; immune response [GO:0006955]; innate immune response [GO:0045087]; phagocytosis, engulfment [GO:0006911]; phagocytosis, recognition [GO:0006910]; positive regulation of B cell activation [GO:0050871]; retina homeo…	blood microparticle [GO:0072562]; external side of plasma membrane [GO:0009897]; extracellular exosome [GO:0070062]; extracellular region [GO:0005576]; extracellular space [GO:0005615]; IgA immunoglobulin complex [GO:0071745]; IgD immunoglobulin complex [GO:0071738]; IgE immunoglobulin complex [GO:0071742]; IgG immunoglobulin complex [GO:0071735]; IgM immunoglobulin complex [GO:0071753]; immunogl…	antigen binding [GO:0003823]; immunoglobulin receptor binding [GO:0034987]
P01859	IGHG2_HUMAN	IGHG2	Immunoglobulin heavy constant gamma 2 (Ig gamma-2 chain C region) (Ig gamma-2 chain C region DOT) (Ig gamma-2 chain C region TIL) (Ig gamma-2 chain C region ZIE)	adaptive immune response [GO:0002250]; B cell receptor signaling pathway [GO:0050853]; complement activation, classical pathway [GO:0006958]; defense response to bacterium [GO:0042742]; innate immune response [GO:0045087]; phagocytosis, engulfment [GO:0006911]; phagocytosis, recognition [GO:0006910]; positive regulation of B cell activation [GO:0050871]	blood microparticle [GO:0072562]; external side of plasma membrane [GO:0009897]; extracellular exosome [GO:0070062]; extracellular region [GO:0005576]; extracellular space [GO:0005615]; IgG immunoglobulin complex [GO:0071735]; immunoglobulin complex, circulating [GO:0042571]	antigen binding [GO:0003823]; immunoglobulin receptor binding [GO:0034987]
P01871	IGHM_HUMAN	IGHM	Immunoglobulin heavy constant mu (Ig mu chain C region) (Ig mu chain C region BOT) (Ig mu chain C region GAL) (Ig mu chain C region OU)	adaptive immune response [GO:0002250]; antibacterial humoral response [GO:0019731]; B cell receptor signaling pathway [GO:0050853]; complement activation, classical pathway [GO:0006958]; defense response to bacterium [GO:0042742]; defense response to Gram-negative bacterium [GO:0050829]; innate immune response [GO:0045087]; phagocytosis, engulfment [GO:0006911]; phagocytosis, recognition [GO:0006…	blood microparticle [GO:0072562]; cell surface [GO:0009986]; external side of plasma membrane [GO:0009897]; extracellular exosome [GO:0070062]; extracellular space [GO:0005615]; hexameric IgM immunoglobulin complex [GO:0071757]; IgM immunoglobulin complex [GO:0071753]; immunoglobulin complex, circulating [GO:0042571]; pentameric IgM immunoglobulin complex [GO:0071756]; plasma membrane [GO:0005886]	antigen binding [GO:0003823]
P02774	VTDB_HUMAN	GC	Vitamin D-binding protein (DBP) (VDB) (Gc protein-derived macrophage activating factor) (Gc-MAF) (GcMAF) (Gc-globulin) (Group-specific component) (Gc) (Vitamin D-binding protein-macrophage activating factor) (DBP-maf)	vitamin D metabolic process [GO:0042359]; vitamin transport [GO:0051180]	blood microparticle [GO:0072562]; cytoplasm [GO:0005737]; cytosol [GO:0005829]; extracellular exosome [GO:0070062]; extracellular region [GO:0005576]; extracellular space [GO:0005615]; lysosomal lumen [GO:0043202]	actin binding [GO:0003779]; calcidiol binding [GO:1902118]; vitamin D binding [GO:0005499]; vitamin transmembrane transporter activity [GO:0090482]
P00751	CFAB_HUMAN	CFB	Complement factor B (EC 3.4.21.47) (C3/C5 convertase) (Glycine-rich beta glycoprotein) (GBG) (PBF2) (Properdin factor B) [Cleaved into: Complement factor B Ba fragment; Complement factor B Bb fragment]	complement activation [GO:0006956]; complement activation, alternative pathway [GO:0006957]; positive regulation of immune response [GO:0050778]; positive regulation of opsonization [GO:1903028]; proteolysis [GO:0006508]; response to bacterium [GO:0009617]	blood microparticle [GO:0072562]; classical-complement-pathway C3/C5 convertase complex [GO:0005601]; extracellular exosome [GO:0070062]; extracellular region [GO:0005576]; extracellular space [GO:0005615]; plasma membrane [GO:0005886]	complement binding [GO:0001848]; serine-type endopeptidase activity [GO:0004252]
P01876	IGHA1_HUMAN	IGHA1	Immunoglobulin heavy constant alpha 1 (Ig alpha-1 chain C region) (Ig alpha-1 chain C region BUR) (Ig alpha-1 chain C region TRO)	adaptive immune response [GO:0002250]; antibacterial humoral response [GO:0019731]; B cell receptor signaling pathway [GO:0050853]; complement activation, classical pathway [GO:0006958]; defense response to bacterium [GO:0042742]; glomerular filtration [GO:0003094]; immune response [GO:0006955]; innate immune response [GO:0045087]; phagocytosis, engulfment [GO:0006911]; phagocytosis, recognition …	blood microparticle [GO:0072562]; external side of plasma membrane [GO:0009897]; extracellular exosome [GO:0070062]; extracellular region [GO:0005576]; extracellular space [GO:0005615]; IgA immunoglobulin complex [GO:0071745]; IgG immunoglobulin complex [GO:0071735]; immunoglobulin complex, circulating [GO:0042571]; monomeric IgA immunoglobulin complex [GO:0071748]; secretory dimeric IgA immunogl…	antigen binding [GO:0003823]
P19827	ITIH1_HUMAN	ITIH1	Inter-alpha-trypsin inhibitor heavy chain H1 (ITI heavy chain H1) (ITI-HC1) (Inter-alpha-inhibitor heavy chain 1) (Inter-alpha-trypsin inhibitor complex component III) (Serum-derived hyaluronan-associated protein) (SHAP)	hyaluronan metabolic process [GO:0030212]; negative regulation of peptidase activity [GO:0010466]	blood microparticle [GO:0072562]; collagen-containing extracellular matrix [GO:0062023]; extracellular exosome [GO:0070062]; extracellular region [GO:0005576]	calcium ion binding [GO:0005509]; carbohydrate binding [GO:0030246]; hyaluronic acid binding [GO:0005540]; serine-type endopeptidase inhibitor activity [GO:0004867]
P19823	ITIH2_HUMAN	ITIH2	Inter-alpha-trypsin inhibitor heavy chain H2 (ITI heavy chain H2) (ITI-HC2) (Inter-alpha-inhibitor heavy chain 2) (Inter-alpha-trypsin inhibitor complex component II) (Serum-derived hyaluronan-associated protein) (SHAP)	hyaluronan metabolic process [GO:0030212]; negative regulation of peptidase activity [GO:0010466]	blood microparticle [GO:0072562]; collagen-containing extracellular matrix [GO:0062023]; endoplasmic reticulum lumen [GO:0005788]; extracellular exosome [GO:0070062]; extracellular region [GO:0005576]	endopeptidase inhibitor activity [GO:0004866]; hyaluronic acid binding [GO:0005540]; serine-type endopeptidase inhibitor activity [GO:0004867]
P20742	PZP_HUMAN	PZP	Pregnancy zone protein (C3 and PZP-like alpha-2-macroglobulin domain-containing protein 6)	female pregnancy [GO:0007565]; negative regulation of peptidase activity [GO:0010466]	blood microparticle [GO:0072562]; extracellular exosome [GO:0070062]; extracellular region [GO:0005576]	endopeptidase inhibitor activity [GO:0004866]; protease binding [GO:0002020]; serine-type endopeptidase inhibitor activity [GO:0004867]
P01011	AACT_HUMAN	SERPINA3	Alpha-1-antichymotrypsin (ACT) (Cell growth-inhibiting gene 24/25 protein) (Serpin A3) [Cleaved into: Alpha-1-antichymotrypsin His-Pro-less]	acute-phase response [GO:0006953]; inflammatory response [GO:0006954]; maintenance of gastrointestinal epithelium [GO:0030277]; negative regulation of endopeptidase activity [GO:0010951]; regulation of lipid metabolic process [GO:0019216]	azurophil granule lumen [GO:0035578]; blood microparticle [GO:0072562]; collagen-containing extracellular matrix [GO:0062023]; extracellular exosome [GO:0070062]; extracellular region [GO:0005576]; extracellular space [GO:0005615]; nucleus [GO:0005634]; platelet alpha granule lumen [GO:0031093]; secretory granule lumen [GO:0034774]	DNA binding [GO:0003677]; serine-type endopeptidase inhibitor activity [GO:0004867]
P01008	ANT3_HUMAN	SERPINC1	Antithrombin-III (ATIII) (Serpin C1)	blood coagulation [GO:0007596]; negative regulation of endopeptidase activity [GO:0010951]; regulation of blood coagulation [GO:0030193]	blood microparticle [GO:0072562]; collagen-containing extracellular matrix [GO:0062023]; endoplasmic reticulum lumen [GO:0005788]; extracellular exosome [GO:0070062]; extracellular region [GO:0005576]; extracellular space [GO:0005615]; plasma membrane [GO:0005886]	heparin binding [GO:0008201]; identical protein binding [GO:0042802]; protease binding [GO:0002020]; serine-type endopeptidase inhibitor activity [GO:0004867]
P00747	PLMN_HUMAN	PLG	Plasminogen (EC 3.4.21.7) [Cleaved into: Plasmin heavy chain A; Activation peptide; Angiostatin; Plasmin heavy chain A, short form; Plasmin light chain B]	biological process involved in interaction with symbiont [GO:0051702]; blood coagulation [GO:0007596]; extracellular matrix disassembly [GO:0022617]; fibrinolysis [GO:0042730]; negative regulation of cell population proliferation [GO:0008285]; negative regulation of cell-cell adhesion mediated by cadherin [GO:2000048]; negative regulation of cell-substrate adhesion [GO:0010812]; negative regulati…	blood microparticle [GO:0072562]; cell surface [GO:0009986]; collagen-containing extracellular matrix [GO:0062023]; extracellular exosome [GO:0070062]; extracellular region [GO:0005576]; extracellular space [GO:0005615]; extrinsic component of external side of plasma membrane [GO:0031232]; extrinsic component of plasma membrane [GO:0019897]; plasma membrane [GO:0005886]; platelet alpha granule lu…	apolipoprotein binding [GO:0034185]; chaperone binding [GO:0051087]; endopeptidase activity [GO:0004175]; enzyme binding [GO:0019899]; kinase binding [GO:0019900]; protein antigen binding [GO:1990405]; protein domain specific binding [GO:0019904]; serine-type endopeptidase activity [GO:0004252]; serine-type peptidase activity [GO:0008236]; signaling receptor binding [GO:0005102]
P01031	CO5_HUMAN	C5	Complement C5 (C3 and PZP-like alpha-2-macroglobulin domain-containing protein 4) [Cleaved into: Complement C5 beta chain; Complement C5 alpha chain; C5a anaphylatoxin; Complement C5 alpha' chain]	cell surface receptor signaling pathway [GO:0007166]; chemotaxis [GO:0006935]; complement activation [GO:0006956]; complement activation, alternative pathway [GO:0006957]; complement activation, classical pathway [GO:0006958]; cytolysis [GO:0019835]; G protein-coupled receptor signaling pathway [GO:0007186]; in utero embryonic development [GO:0001701]; inflammatory response [GO:0006954]; negative…	extracellular exosome [GO:0070062]; extracellular region [GO:0005576]; extracellular space [GO:0005615]; membrane attack complex [GO:0005579]	chemokine activity [GO:0008009]; endopeptidase inhibitor activity [GO:0004866]; signaling receptor binding [GO:0005102]
P0DOX6	IGM_HUMAN		Immunoglobulin mu heavy chain (Immunoglobulin mu heavy chain OU)	adaptive immune response [GO:0002250]	extracellular region [GO:0005576]; immunoglobulin complex [GO:0019814]; plasma membrane [GO:0005886]
P00734	THRB_HUMAN	F2	Prothrombin (EC 3.4.21.5) (Coagulation factor II) [Cleaved into: Activation peptide fragment 1; Activation peptide fragment 2; Thrombin light chain; Thrombin heavy chain]	acute-phase response [GO:0006953]; antimicrobial humoral immune response mediated by antimicrobial peptide [GO:0061844]; blood coagulation [GO:0007596]; blood coagulation, common pathway [GO:0072377]; cell surface receptor signaling pathway [GO:0007166]; cytolysis by host of symbiont cells [GO:0051838]; fibrinolysis [GO:0042730]; ion channel modulating, G protein-coupled receptor signaling pathwa…	blood microparticle [GO:0072562]; collagen-containing extracellular matrix [GO:0062023]; endoplasmic reticulum lumen [GO:0005788]; extracellular exosome [GO:0070062]; extracellular region [GO:0005576]; extracellular space [GO:0005615]; Golgi lumen [GO:0005796]; plasma membrane [GO:0005886]; serine-type endopeptidase complex [GO:1905370]	calcium channel regulator activity [GO:0005246]; calcium ion binding [GO:0005509]; channel activator activity [GO:0099103]; growth factor activity [GO:0008083]; GTPase activator activity [GO:0005096]; heparin binding [GO:0008201]; ion channel regulator activity involved in G protein-coupled receptor signaling pathway [GO:0099107]; lipopolysaccharide binding [GO:0001530]; phospholipase activator a…
P02765	FETUA_HUMAN	AHSG	Alpha-2-HS-glycoprotein (Alpha-2-Z-globulin) (Ba-alpha-2-glycoprotein) (Fetuin-A) [Cleaved into: Alpha-2-HS-glycoprotein chain A; Alpha-2-HS-glycoprotein chain B]	acute-phase response [GO:0006953]; negative regulation of bone mineralization [GO:0030502]; negative regulation of endopeptidase activity [GO:0010951]; negative regulation of insulin receptor signaling pathway [GO:0046627]; ossification [GO:0001503]; pinocytosis [GO:0006907]; positive regulation of phagocytosis [GO:0050766]; regulation of bone mineralization [GO:0030500]; regulation of inflammato…	blood microparticle [GO:0072562]; collagen-containing extracellular matrix [GO:0062023]; endoplasmic reticulum lumen [GO:0005788]; extracellular exosome [GO:0070062]; extracellular matrix [GO:0031012]; extracellular region [GO:0005576]; extracellular space [GO:0005615]; Golgi apparatus [GO:0005794]; platelet alpha granule lumen [GO:0031093]; secretory granule lumen [GO:0034774]	cysteine-type endopeptidase inhibitor activity [GO:0004869]; endopeptidase inhibitor activity [GO:0004866]; kinase inhibitor activity [GO:0019210]
P0DOX2	IGA2_HUMAN		Immunoglobulin alpha-2 heavy chain (Immunoglobulin alpha-2 heavy chain BUT)	adaptive immune response [GO:0002250]	extracellular region [GO:0005576]; immunoglobulin complex [GO:0019814]; plasma membrane [GO:0005886]
P00739	HPTR_HUMAN	HPR	Haptoglobin-related protein	acute inflammatory response [GO:0002526]; positive regulation of cell death [GO:0010942]; zymogen activation [GO:0031638]	blood microparticle [GO:0072562]; extracellular exosome [GO:0070062]; extracellular region [GO:0005576]; extracellular space [GO:0005615]; spherical high-density lipoprotein particle [GO:0034366]	hemoglobin binding [GO:0030492]; serine-type endopeptidase activity [GO:0004252]
P06396	GELS_HUMAN	GSN	Gelsolin (AGEL) (Actin-depolymerizing factor) (ADF) (Brevin)	actin filament capping [GO:0051693]; actin filament depolymerization [GO:0030042]; actin filament polymerization [GO:0030041]; actin filament reorganization [GO:0090527]; actin filament severing [GO:0051014]; actin polymerization or depolymerization [GO:0008154]; amyloid fibril formation [GO:1990000]; barbed-end actin filament capping [GO:0051016]; cardiac muscle cell contraction [GO:0086003]; ce…	actin cap [GO:0030478]; actin cytoskeleton [GO:0015629]; blood microparticle [GO:0072562]; cortical actin cytoskeleton [GO:0030864]; cytoplasm [GO:0005737]; cytosol [GO:0005829]; extracellular exosome [GO:0070062]; extracellular region [GO:0005576]; extracellular space [GO:0005615]; ficolin-1-rich granule lumen [GO:1904813]; focal adhesion [GO:0005925]; lamellipodium [GO:0030027]; phagocytic vesi…	actin binding [GO:0003779]; actin filament binding [GO:0051015]; calcium ion binding [GO:0005509]; myosin II binding [GO:0045159]; phosphatidylinositol 3-kinase catalytic subunit binding [GO:0036313]; phosphatidylinositol-4,5-bisphosphate binding [GO:0005546]
P68871	HBB_HUMAN	HBB	Hemoglobin subunit beta (Beta-globin) (Hemoglobin beta chain) [Cleaved into: LVV-hemorphin-7; Spinorphin]	blood vessel diameter maintenance [GO:0097746]; carbon dioxide transport [GO:0015670]; cellular oxidant detoxification [GO:0098869]; hydrogen peroxide catabolic process [GO:0042744]; nitric oxide transport [GO:0030185]; oxygen transport [GO:0015671]; platelet aggregation [GO:0070527]; positive regulation of cell death [GO:0010942]; positive regulation of nitric oxide biosynthetic process [GO:0045…	blood microparticle [GO:0072562]; cytosol [GO:0005829]; endocytic vesicle lumen [GO:0071682]; extracellular exosome [GO:0070062]; extracellular region [GO:0005576]; extracellular space [GO:0005615]; ficolin-1-rich granule lumen [GO:1904813]; haptoglobin-hemoglobin complex [GO:0031838]; hemoglobin complex [GO:0005833]; tertiary granule lumen [GO:1904724]	heme binding [GO:0020037]; hemoglobin alpha binding [GO:0031721]; hemoglobin binding [GO:0030492]; metal ion binding [GO:0046872]; organic acid binding [GO:0043177]; oxygen binding [GO:0019825]; oxygen carrier activity [GO:0005344]
P06727	APOA4_HUMAN	APOA4	Apolipoprotein A-IV (Apo-AIV) (ApoA-IV) (Apolipoprotein A4)	cholesterol biosynthetic process [GO:0006695]; cholesterol efflux [GO:0033344]; cholesterol homeostasis [GO:0042632]; cholesterol metabolic process [GO:0008203]; chylomicron assembly [GO:0034378]; chylomicron remodeling [GO:0034371]; high-density lipoprotein particle assembly [GO:0034380]; high-density lipoprotein particle remodeling [GO:0034375]; hydrogen peroxide catabolic process [GO:0042744];…	blood microparticle [GO:0072562]; chylomicron [GO:0042627]; collagen-containing extracellular matrix [GO:0062023]; cytosol [GO:0005829]; early endosome [GO:0005769]; endoplasmic reticulum lumen [GO:0005788]; extracellular exosome [GO:0070062]; extracellular region [GO:0005576]; extracellular space [GO:0005615]; high-density lipoprotein particle [GO:0034364]; synapse [GO:0045202]; very-low-density…	antioxidant activity [GO:0016209]; cholesterol binding [GO:0015485]; cholesterol transfer activity [GO:0120020]; copper ion binding [GO:0005507]; identical protein binding [GO:0042802]; lipid binding [GO:0008289]; lipid transporter activity [GO:0005319]; phosphatidylcholine binding [GO:0031210]; phosphatidylcholine-sterol O-acyltransferase activator activity [GO:0060228]; phospholipid binding [GO…
P04217	A1BG_HUMAN	A1BG	Alpha-1B-glycoprotein (Alpha-1-B glycoprotein)		blood microparticle [GO:0072562]; collagen-containing extracellular matrix [GO:0062023]; extracellular exosome [GO:0070062]; extracellular region [GO:0005576]; extracellular space [GO:0005615]; ficolin-1-rich granule lumen [GO:1904813]; platelet alpha granule lumen [GO:0031093]; secretory granule lumen [GO:0034774]
P01619	KV320_HUMAN	IGKV3-20	Immunoglobulin kappa variable 3-20 (Ig kappa chain V-III region B6) (Ig kappa chain V-III region GOL) (Ig kappa chain V-III region HAH) (Ig kappa chain V-III region HIC) (Ig kappa chain V-III region IARC/BL41) (Ig kappa chain V-III region NG9) (Ig kappa chain V-III region SIE) (Ig kappa chain V-III region Ti) (Ig kappa chain V-III region WOL)	adaptive immune response [GO:0002250]; antibacterial humoral response [GO:0019731]; glomerular filtration [GO:0003094]; immune response [GO:0006955]	blood microparticle [GO:0072562]; extracellular exosome [GO:0070062]; extracellular region [GO:0005576]; extracellular space [GO:0005615]; monomeric IgA immunoglobulin complex [GO:0071748]; pentameric IgM immunoglobulin complex [GO:0071756]; plasma membrane [GO:0005886]; secretory IgA immunoglobulin complex [GO:0071751]	antigen binding [GO:0003823]
P01042	KNG1_HUMAN	KNG1	Kininogen-1 (Alpha-2-thiol proteinase inhibitor) (Fitzgerald factor) (High molecular weight kininogen) (HMWK) (Williams-Fitzgerald-Flaujeac factor) [Cleaved into: Kininogen-1 heavy chain; T-kinin (Ile-Ser-Bradykinin); Bradykinin (Kallidin I); Lysyl-bradykinin (Kallidin II); Kininogen-1 light chain; Low molecular weight growth-promoting factor]	antimicrobial humoral immune response mediated by antimicrobial peptide [GO:0061844]; blood coagulation [GO:0007596]; inflammatory response [GO:0006954]; killing of cells of another organism [GO:0031640]; negative regulation of blood coagulation [GO:0030195]; negative regulation of cell adhesion [GO:0007162]; negative regulation of endopeptidase activity [GO:0010951]; negative regulation of prote…	blood microparticle [GO:0072562]; collagen-containing extracellular matrix [GO:0062023]; endoplasmic reticulum lumen [GO:0005788]; extracellular exosome [GO:0070062]; extracellular region [GO:0005576]; extracellular space [GO:0005615]; plasma membrane [GO:0005886]; platelet alpha granule lumen [GO:0031093]	cysteine-type endopeptidase inhibitor activity [GO:0004869]; endopeptidase inhibitor activity [GO:0004866]; heparin binding [GO:0008201]; signaling receptor binding [GO:0005102]; zinc ion binding [GO:0008270]
P02766	TTHY_HUMAN	TTR	Transthyretin (ATTR) (Prealbumin) (TBPA)	purine nucleobase metabolic process [GO:0006144]	azurophil granule lumen [GO:0035578]; extracellular exosome [GO:0070062]; extracellular region [GO:0005576]; extracellular space [GO:0005615]; protein-containing complex [GO:0032991]	hormone activity [GO:0005179]; identical protein binding [GO:0042802]; protein-containing complex binding [GO:0044877]; thyroid hormone binding [GO:0070324]
P02763	A1AG1_HUMAN	ORM1	Alpha-1-acid glycoprotein 1 (AGP 1) (Orosomucoid-1) (OMD 1)	acute-phase response [GO:0006953]; inflammatory response [GO:0006954]; negative regulation of interleukin-6 production [GO:0032715]; negative regulation of tumor necrosis factor production [GO:0032720]; positive regulation of interleukin-1 beta production [GO:0032731]; positive regulation of interleukin-1 production [GO:0032732]; positive regulation of tumor necrosis factor production [GO:0032760…	blood microparticle [GO:0072562]; collagen-containing extracellular matrix [GO:0062023]; extracellular exosome [GO:0070062]; extracellular region [GO:0005576]; extracellular space [GO:0005615]; platelet alpha granule lumen [GO:0031093]; specific granule lumen [GO:0035580]; tertiary granule lumen [GO:1904724]
P04003	C4BPA_HUMAN	C4BPA	C4b-binding protein alpha chain (C4bp) (Proline-rich protein) (PRP)	complement activation, classical pathway [GO:0006958]; innate immune response [GO:0045087]; negative regulation of complement activation, classical pathway [GO:0045959]; positive regulation of protein catabolic process [GO:0045732]; regulation of opsonization [GO:1903027]; response to symbiotic bacterium [GO:0009609]	blood microparticle [GO:0072562]; extracellular region [GO:0005576]; extracellular space [GO:0005615]; plasma membrane [GO:0005886]	RNA binding [GO:0003723]
P08697	A2AP_HUMAN	SERPINF2	Alpha-2-antiplasmin (Alpha-2-AP) (Alpha-2-plasmin inhibitor) (Alpha-2-PI) (Serpin F2)	acute-phase response [GO:0006953]; blood vessel morphogenesis [GO:0048514]; collagen fibril organization [GO:0030199]; fibrinolysis [GO:0042730]; maintenance of blood vessel diameter homeostasis by renin-angiotensin [GO:0002034]; negative regulation of endopeptidase activity [GO:0010951]; negative regulation of fibrinolysis [GO:0051918]; negative regulation of plasminogen activation [GO:0010757];…	blood microparticle [GO:0072562]; cell surface [GO:0009986]; collagen-containing extracellular matrix [GO:0062023]; extracellular exosome [GO:0070062]; extracellular region [GO:0005576]; extracellular space [GO:0005615]; fibrinogen complex [GO:0005577]; platelet alpha granule lumen [GO:0031093]	endopeptidase inhibitor activity [GO:0004866]; protease binding [GO:0002020]; protein homodimerization activity [GO:0042803]; serine-type endopeptidase inhibitor activity [GO:0004867]
P0DOY3	IGLC3_HUMAN	IGLC3	Immunoglobulin lambda constant 3 (Ig lambda chain C region DOT) (Ig lambda chain C region NEWM) (Ig lambda-3 chain C regions)	adaptive immune response [GO:0002250]; B cell receptor signaling pathway [GO:0050853]; complement activation, classical pathway [GO:0006958]; defense response to bacterium [GO:0042742]; innate immune response [GO:0045087]; phagocytosis, engulfment [GO:0006911]; phagocytosis, recognition [GO:0006910]; positive regulation of B cell activation [GO:0050871]	blood microparticle [GO:0072562]; external side of plasma membrane [GO:0009897]; extracellular exosome [GO:0070062]; extracellular region [GO:0005576]; extracellular space [GO:0005615]; IgA immunoglobulin complex [GO:0071745]; IgD immunoglobulin complex [GO:0071738]; IgE immunoglobulin complex [GO:0071742]; IgG immunoglobulin complex [GO:0071735]; IgM immunoglobulin complex [GO:0071753]; immunogl…	antigen binding [GO:0003823]; immunoglobulin receptor binding [GO:0034987]
P02749	APOH_HUMAN	APOH	Beta-2-glycoprotein 1 (APC inhibitor) (Activated protein C-binding protein) (Anticardiolipin cofactor) (Apolipoprotein H) (Apo-H) (Beta-2-glycoprotein I) (B2GPI) (Beta(2)GPI)	blood coagulation, intrinsic pathway [GO:0007597]; negative regulation of angiogenesis [GO:0016525]; negative regulation of blood coagulation [GO:0030195]; negative regulation of endothelial cell migration [GO:0010596]; negative regulation of endothelial cell proliferation [GO:0001937]; negative regulation of fibrinolysis [GO:0051918]; negative regulation of myeloid cell apoptotic process [GO:003…	cell surface [GO:0009986]; chylomicron [GO:0042627]; collagen-containing extracellular matrix [GO:0062023]; extracellular exosome [GO:0070062]; extracellular region [GO:0005576]; extracellular space [GO:0005615]; high-density lipoprotein particle [GO:0034364]; platelet dense granule lumen [GO:0031089]; very-low-density lipoprotein particle [GO:0034361]	heparin binding [GO:0008201]; identical protein binding [GO:0042802]; lipid binding [GO:0008289]; lipoprotein lipase activator activity [GO:0060230]; phospholipid binding [GO:0005543]
A0A0C4DH25	KVD20_HUMAN	IGKV3D-20	Immunoglobulin kappa variable 3D-20	adaptive immune response [GO:0002250]; immune response [GO:0006955]	extracellular region [GO:0005576]; extracellular space [GO:0005615]; immunoglobulin complex [GO:0019814]; plasma membrane [GO:0005886]
P02652	APOA2_HUMAN	APOA2	Apolipoprotein A-II (Apo-AII) (ApoA-II) (Apolipoprotein A2) [Cleaved into: Proapolipoprotein A-II (ProapoA-II); Truncated apolipoprotein A-II (Apolipoprotein A-II(1-76))]	acute inflammatory response [GO:0002526]; animal organ regeneration [GO:0031100]; cholesterol efflux [GO:0033344]; cholesterol homeostasis [GO:0042632]; cholesterol metabolic process [GO:0008203]; cholesterol transport [GO:0030301]; diacylglycerol catabolic process [GO:0046340]; high-density lipoprotein particle assembly [GO:0034380]; high-density lipoprotein particle clearance [GO:0034384]; high…	blood microparticle [GO:0072562]; chylomicron [GO:0042627]; cytosol [GO:0005829]; early endosome [GO:0005769]; endoplasmic reticulum lumen [GO:0005788]; extracellular exosome [GO:0070062]; extracellular region [GO:0005576]; high-density lipoprotein particle [GO:0034364]; spherical high-density lipoprotein particle [GO:0034366]; very-low-density lipoprotein particle [GO:0034361]	apolipoprotein receptor binding [GO:0034190]; cholesterol binding [GO:0015485]; cholesterol transfer activity [GO:0120020]; enzyme binding [GO:0019899]; heat shock protein binding [GO:0031072]; high-density lipoprotein particle binding [GO:0008035]; high-density lipoprotein particle receptor binding [GO:0070653]; lipase inhibitor activity [GO:0055102]; lipid binding [GO:0008289]; lipid transporte…
P0DOX8	IGL1_HUMAN		Immunoglobulin lambda-1 light chain (Immunoglobulin lambda-1 light chain MCG)	adaptive immune response [GO:0002250]	extracellular region [GO:0005576]; immunoglobulin complex [GO:0019814]; plasma membrane [GO:0005886]
P43652	AFAM_HUMAN	AFM	Afamin (Alpha-albumin) (Alpha-Alb)	protein stabilization [GO:0050821]; protein transport within extracellular region [GO:0071693]; vitamin transport [GO:0051180]	blood microparticle [GO:0072562]; cytoplasm [GO:0005737]; extracellular exosome [GO:0070062]; extracellular region [GO:0005576]; extracellular space [GO:0005615]	fatty acid binding [GO:0005504]; vitamin E binding [GO:0008431]; zinc ion binding [GO:0008270]
P02649	APOE_HUMAN	APOE	Apolipoprotein E (Apo-E)	AMPA glutamate receptor clustering [GO:0097113]; amyloid precursor protein metabolic process [GO:0042982]; artery morphogenesis [GO:0048844]; cellular calcium ion homeostasis [GO:0006874]; cGMP-mediated signaling [GO:0019934]; cholesterol catabolic process [GO:0006707]; cholesterol efflux [GO:0033344]; cholesterol homeostasis [GO:0042632]; cholesterol metabolic process [GO:0008203]; chylomicron r…	blood microparticle [GO:0072562]; chylomicron [GO:0042627]; clathrin-coated endocytic vesicle membrane [GO:0030669]; collagen-containing extracellular matrix [GO:0062023]; cytoplasm [GO:0005737]; dendrite [GO:0030425]; discoidal high-density lipoprotein particle [GO:0034365]; early endosome [GO:0005769]; endocytic vesicle lumen [GO:0071682]; endoplasmic reticulum [GO:0005783]; endoplasmic reticul…	amyloid-beta binding [GO:0001540]; antioxidant activity [GO:0016209]; cholesterol transfer activity [GO:0120020]; enzyme binding [GO:0019899]; heparan sulfate proteoglycan binding [GO:0043395]; heparin binding [GO:0008201]; identical protein binding [GO:0042802]; lipid binding [GO:0008289]; lipid transporter activity [GO:0005319]; lipoprotein particle binding [GO:0071813]; low-density lipoprotein…
P04196	HRG_HUMAN	HRG	Histidine-rich glycoprotein (Histidine-proline-rich glycoprotein) (HPRG)	angiogenesis [GO:0001525]; antimicrobial humoral immune response mediated by antimicrobial peptide [GO:0061844]; chemotaxis [GO:0006935]; cytolysis by host of symbiont cells [GO:0051838]; defense response to fungus [GO:0050832]; fibrinolysis [GO:0042730]; heme transport [GO:0015886]; negative regulation of angiogenesis [GO:0016525]; negative regulation of blood vessel endothelial cell migration […	blood microparticle [GO:0072562]; cell surface [GO:0009986]; collagen-containing extracellular matrix [GO:0062023]; endolysosome [GO:0036019]; extracellular exosome [GO:0070062]; extracellular region [GO:0005576]; plasma membrane [GO:0005886]; platelet alpha granule lumen [GO:0031093]	cysteine-type endopeptidase inhibitor activity [GO:0004869]; endopeptidase inhibitor activity [GO:0004866]; heme binding [GO:0020037]; heparan sulfate proteoglycan binding [GO:0043395]; heparin binding [GO:0008201]; immunoglobulin binding [GO:0019865]; metal ion binding [GO:0046872]; serine-type endopeptidase inhibitor activity [GO:0004867]; signaling receptor binding [GO:0005102]; zinc ion bindi…
P01019	ANGT_HUMAN	AGT	Angiotensinogen (Serpin A8) [Cleaved into: Angiotensin-1 (Angiotensin 1-10) (Angiotensin I) (Ang I); Angiotensin-2 (Angiotensin 1-8) (Angiotensin II) (Ang II); Angiotensin-3 (Angiotensin 2-8) (Angiotensin III) (Ang III) (Des-Asp[1]-angiotensin II); Angiotensin-4 (Angiotensin 3-8) (Angiotensin IV) (Ang IV); Angiotensin 1-9; Angiotensin 1-7; Angiotensin 1-5; Angiotensin 1-4]	activation of phospholipase C activity [GO:0007202]; aging [GO:0007568]; angiotensin-activated signaling pathway [GO:0038166]; angiotensin-mediated drinking behavior [GO:0003051]; artery smooth muscle contraction [GO:0014824]; associative learning [GO:0008306]; blood vessel remodeling [GO:0001974]; cell growth involved in cardiac muscle cell development [GO:0061049]; cell surface receptor signali…	blood microparticle [GO:0072562]; collagen-containing extracellular matrix [GO:0062023]; cytosol [GO:0005829]; extracellular exosome [GO:0070062]; extracellular region [GO:0005576]; extracellular space [GO:0005615]	growth factor activity [GO:0008083]; hormone activity [GO:0005179]; receptor ligand activity [GO:0048018]; serine-type endopeptidase inhibitor activity [GO:0004867]; sodium channel regulator activity [GO:0017080]; superoxide-generating NADPH oxidase activator activity [GO:0016176]; type 1 angiotensin receptor binding [GO:0031702]; type 2 angiotensin receptor binding [GO:0031703]
P05546	HEP2_HUMAN	SERPIND1	Heparin cofactor 2 (Heparin cofactor II) (HC-II) (Protease inhibitor leuserpin-2) (HLS2) (Serpin D1)	blood coagulation [GO:0007596]; chemotaxis [GO:0006935]; negative regulation of endopeptidase activity [GO:0010951]	endoplasmic reticulum lumen [GO:0005788]; extracellular exosome [GO:0070062]; extracellular region [GO:0005576]; extracellular space [GO:0005615]	endopeptidase inhibitor activity [GO:0004866]; heparin binding [GO:0008201]; serine-type endopeptidase inhibitor activity [GO:0004867]
P25311	ZA2G_HUMAN	AZGP1	Zinc-alpha-2-glycoprotein (Zn-alpha-2-GP) (Zn-alpha-2-glycoprotein)	antigen processing and presentation of endogenous peptide antigen via MHC class Ib [GO:0002476]; cell adhesion [GO:0007155]; detection of chemical stimulus involved in sensory perception of bitter taste [GO:0001580]; negative regulation of cell population proliferation [GO:0008285]; retina homeostasis [GO:0001895]	collagen-containing extracellular matrix [GO:0062023]; external side of plasma membrane [GO:0009897]; extracellular exosome [GO:0070062]; extracellular region [GO:0005576]; extracellular space [GO:0005615]; nucleus [GO:0005634]	protein transmembrane transporter activity [GO:0008320]; ribonuclease activity [GO:0004540]
P60709	ACTB_HUMAN	ACTB	Actin, cytoplasmic 1 (EC 3.6.4.-) (Beta-actin) [Cleaved into: Actin, cytoplasmic 1, N-terminally processed]	adherens junction assembly [GO:0034333]; apical protein localization [GO:0045176]; axonogenesis [GO:0007409]; cell motility [GO:0048870]; cellular response to cytochalasin B [GO:0072749]; chromatin remodeling [GO:0006338]; establishment or maintenance of cell polarity [GO:0007163]; histone acetylation [GO:0016573]; histone H2A acetylation [GO:0043968]; histone H4 acetylation [GO:0043967]; mainten…	actin cytoskeleton [GO:0015629]; actin filament [GO:0005884]; adherens junction [GO:0005912]; apical junction complex [GO:0043296]; axon [GO:0030424]; bBAF complex [GO:0140092]; blood microparticle [GO:0072562]; brahma complex [GO:0035060]; brush border [GO:0005903]; calyx of Held [GO:0044305]; cell-cell junction [GO:0005911]; chromatin [GO:0000785]; cortical cytoskeleton [GO:0030863]; cytoplasm …	ATP binding [GO:0005524]; hydrolase activity [GO:0016787]; identical protein binding [GO:0042802]; kinesin binding [GO:0019894]; nitric-oxide synthase binding [GO:0050998]; protein kinase binding [GO:0019901]; structural constituent of cytoskeleton [GO:0005200]; structural constituent of postsynaptic actin cytoskeleton [GO:0098973]; Tat protein binding [GO:0030957]; tau protein binding [GO:004815…
P63261	ACTG_HUMAN	ACTG1	Actin, cytoplasmic 2 (EC 3.6.4.-) (Gamma-actin) [Cleaved into: Actin, cytoplasmic 2, N-terminally processed]	angiogenesis [GO:0001525]; cellular response to type II interferon [GO:0071346]; maintenance of blood-brain barrier [GO:0035633]; morphogenesis of a polarized epithelium [GO:0001738]; platelet aggregation [GO:0070527]; positive regulation of cell migration [GO:0030335]; positive regulation of gene expression [GO:0010628]; positive regulation of wound healing [GO:0090303]; protein localization to …	actin filament [GO:0005884]; apical junction complex [GO:0043296]; basal body patch [GO:0120220]; blood microparticle [GO:0072562]; calyx of Held [GO:0044305]; cell-cell junction [GO:0005911]; cytoskeleton [GO:0005856]; cytosol [GO:0005829]; dense body [GO:0097433]; extracellular exosome [GO:0070062]; extracellular space [GO:0005615]; filamentous actin [GO:0031941]; focal adhesion [GO:0005925]; m…	ATP binding [GO:0005524]; hydrolase activity [GO:0016787]; identical protein binding [GO:0042802]; profilin binding [GO:0005522]; structural constituent of cytoskeleton [GO:0005200]; structural constituent of postsynaptic actin cytoskeleton [GO:0098973]; ubiquitin protein ligase binding [GO:0031625]
P69905	HBA_HUMAN	HBA1; HBA2	Hemoglobin subunit alpha (Alpha-globin) (Hemoglobin alpha chain) [Cleaved into: Hemopressin]	carbon dioxide transport [GO:0015670]; cellular oxidant detoxification [GO:0098869]; hydrogen peroxide catabolic process [GO:0042744]; nitric oxide transport [GO:0030185]; oxygen transport [GO:0015671]; positive regulation of cell death [GO:0010942]; response to hydrogen peroxide [GO:0042542]	blood microparticle [GO:0072562]; cytosol [GO:0005829]; endocytic vesicle lumen [GO:0071682]; extracellular exosome [GO:0070062]; extracellular region [GO:0005576]; extracellular space [GO:0005615]; haptoglobin-hemoglobin complex [GO:0031838]; hemoglobin complex [GO:0005833]; membrane [GO:0016020]	G protein-coupled receptor binding [GO:0001664]; heme binding [GO:0020037]; iron ion binding [GO:0005506]; organic acid binding [GO:0043177]; oxygen binding [GO:0019825]; oxygen carrier activity [GO:0005344]
P27169	PON1_HUMAN	PON1	Serum paraoxonase/arylesterase 1 (PON 1) (EC 3.1.1.2) (EC 3.1.1.81) (EC 3.1.8.1) (Aromatic esterase 1) (A-esterase 1) (K-45) (Serum aryldialkylphosphatase 1)	aromatic compound catabolic process [GO:0019439]; carboxylic acid catabolic process [GO:0046395]; cholesterol metabolic process [GO:0008203]; organophosphate catabolic process [GO:0046434]; phosphatidylcholine metabolic process [GO:0046470]; positive regulation of binding [GO:0051099]; positive regulation of cholesterol efflux [GO:0010875]; positive regulation of transporter activity [GO:0032411]…	blood microparticle [GO:0072562]; endoplasmic reticulum membrane [GO:0005789]; extracellular exosome [GO:0070062]; extracellular region [GO:0005576]; extracellular space [GO:0005615]; high-density lipoprotein particle [GO:0034364]; spherical high-density lipoprotein particle [GO:0034366]	acyl-L-homoserine-lactone lactonohydrolase activity [GO:0102007]; aryldialkylphosphatase activity [GO:0004063]; arylesterase activity [GO:0004064]; calcium ion binding [GO:0005509]; phospholipid binding [GO:0005543]; protein homodimerization activity [GO:0042803]
P02042	HBD_HUMAN	HBD	Hemoglobin subunit delta (Delta-globin) (Hemoglobin delta chain)	carbon dioxide transport [GO:0015670]; cellular oxidant detoxification [GO:0098869]; hydrogen peroxide catabolic process [GO:0042744]; oxygen transport [GO:0015671]; positive regulation of cell death [GO:0010942]	blood microparticle [GO:0072562]; cytosol [GO:0005829]; haptoglobin-hemoglobin complex [GO:0031838]; hemoglobin complex [GO:0005833]	heme binding [GO:0020037]; hemoglobin alpha binding [GO:0031721]; metal ion binding [GO:0046872]; organic acid binding [GO:0043177]; oxygen binding [GO:0019825]; oxygen carrier activity [GO:0005344]
P13645	K1C10_HUMAN	KRT10	Keratin, type I cytoskeletal 10 (Cytokeratin-10) (CK-10) (Keratin-10) (K10)	epidermis development [GO:0008544]; epithelial cell differentiation [GO:0030855]; keratinocyte differentiation [GO:0030216]; morphogenesis of an epithelium [GO:0002009]; peptide cross-linking [GO:0018149]; positive regulation of epidermis development [GO:0045684]; protein heterotetramerization [GO:0051290]	cell surface [GO:0009986]; cornified envelope [GO:0001533]; cytoplasm [GO:0005737]; cytoskeleton [GO:0005856]; cytosol [GO:0005829]; extracellular exosome [GO:0070062]; extracellular space [GO:0005615]; intermediate filament [GO:0005882]; keratin filament [GO:0045095]; membrane [GO:0016020]; nucleus [GO:0005634]	protein heterodimerization activity [GO:0046982]; structural constituent of skin epidermis [GO:0030280]
P19652	A1AG2_HUMAN	ORM2	Alpha-1-acid glycoprotein 2 (AGP 2) (Orosomucoid-2) (OMD 2)	acute-phase response [GO:0006953]; positive regulation of interleukin-1 beta production [GO:0032731]; positive regulation of interleukin-1 production [GO:0032732]; positive regulation of tumor necrosis factor production [GO:0032760]; regulation of immune system process [GO:0002682]	azurophil granule lumen [GO:0035578]; blood microparticle [GO:0072562]; collagen-containing extracellular matrix [GO:0062023]; extracellular exosome [GO:0070062]; extracellular region [GO:0005576]; extracellular space [GO:0005615]; platelet alpha granule lumen [GO:0031093]; specific granule lumen [GO:0035580]
P00736	C1R_HUMAN	C1R	Complement C1r subcomponent (EC 3.4.21.41) (Complement component 1 subcomponent r) [Cleaved into: Complement C1r subcomponent heavy chain; Complement C1r subcomponent light chain]	complement activation, classical pathway [GO:0006958]; immune response [GO:0006955]; innate immune response [GO:0045087]; zymogen activation [GO:0031638]	blood microparticle [GO:0072562]; complement component C1 complex [GO:0005602]; extracellular exosome [GO:0070062]; extracellular region [GO:0005576]; extracellular space [GO:0005615]	calcium ion binding [GO:0005509]; identical protein binding [GO:0042802]; molecular sequestering activity [GO:0140313]; serine-type endopeptidase activity [GO:0004252]; serine-type peptidase activity [GO:0008236]
P05155	IC1_HUMAN	SERPING1	Plasma protease C1 inhibitor (C1 Inh) (C1Inh) (C1 esterase inhibitor) (C1-inhibiting factor) (Serpin G1)	aging [GO:0007568]; blood circulation [GO:0008015]; blood coagulation [GO:0007596]; complement activation, classical pathway [GO:0006958]; fibrinolysis [GO:0042730]; innate immune response [GO:0045087]; negative regulation of complement activation, lectin pathway [GO:0001869]; negative regulation of endopeptidase activity [GO:0010951]	blood microparticle [GO:0072562]; collagen-containing extracellular matrix [GO:0062023]; endoplasmic reticulum lumen [GO:0005788]; extracellular exosome [GO:0070062]; extracellular region [GO:0005576]; extracellular space [GO:0005615]; platelet alpha granule lumen [GO:0031093]	serine-type endopeptidase inhibitor activity [GO:0004867]
P02748	CO9_HUMAN	C9	Complement component C9 [Cleaved into: Complement component C9a; Complement component C9b]	cell killing [GO:0001906]; complement activation [GO:0006956]; complement activation, alternative pathway [GO:0006957]; complement activation, classical pathway [GO:0006958]; cytolysis [GO:0019835]; positive regulation of immune response [GO:0050778]; protein homooligomerization [GO:0051260]	blood microparticle [GO:0072562]; extracellular exosome [GO:0070062]; extracellular region [GO:0005576]; extracellular space [GO:0005615]; membrane attack complex [GO:0005579]; other organism cell membrane [GO:0044218]; plasma membrane [GO:0005886]
P04264	K2C1_HUMAN	KRT1	Keratin, type II cytoskeletal 1 (67 kDa cytokeratin) (Cytokeratin-1) (CK-1) (Hair alpha protein) (Keratin-1) (K1) (Type-II keratin Kb1)	complement activation, lectin pathway [GO:0001867]; establishment of skin barrier [GO:0061436]; fibrinolysis [GO:0042730]; intermediate filament organization [GO:0045109]; keratinization [GO:0031424]; negative regulation of inflammatory response [GO:0050728]; peptide cross-linking [GO:0018149]; protein heterotetramerization [GO:0051290]; regulation of angiogenesis [GO:0045765]; response to oxidat…	blood microparticle [GO:0072562]; collagen-containing extracellular matrix [GO:0062023]; cornified envelope [GO:0001533]; cytoplasm [GO:0005737]; cytoskeleton [GO:0005856]; cytosol [GO:0005829]; extracellular exosome [GO:0070062]; extracellular region [GO:0005576]; extracellular space [GO:0005615]; ficolin-1-rich granule lumen [GO:1904813]; keratin filament [GO:0045095]; membrane [GO:0016020]; nu…	carbohydrate binding [GO:0030246]; protein heterodimerization activity [GO:0046982]; signaling receptor activity [GO:0038023]; structural constituent of skin epidermis [GO:0030280]
P10909	CLUS_HUMAN	CLU	Clusterin (Aging-associated gene 4 protein) (Apolipoprotein J) (Apo-J) (Complement cytolysis inhibitor) (CLI) (Complement-associated protein SP-40,40) (Ku70-binding protein 1) (NA1/NA2) (Sulfated glycoprotein 2) (SGP-2) (Testosterone-repressed prostate message 2) (TRPM-2) [Cleaved into: Clusterin beta chain (ApoJalpha) (Complement cytolysis inhibitor a chain); Clusterin alpha chain (ApoJbeta) (Co…	cell morphogenesis [GO:0000902]; central nervous system myelin maintenance [GO:0032286]; chaperone-mediated protein complex assembly [GO:0051131]; chaperone-mediated protein folding [GO:0061077]; complement activation [GO:0006956]; complement activation, classical pathway [GO:0006958]; immune complex clearance [GO:0002434]; innate immune response [GO:0045087]; intrinsic apoptotic signaling pathwa…	apical dendrite [GO:0097440]; blood microparticle [GO:0072562]; cell surface [GO:0009986]; chromaffin granule [GO:0042583]; collagen-containing extracellular matrix [GO:0062023]; cytoplasm [GO:0005737]; cytosol [GO:0005829]; extracellular exosome [GO:0070062]; extracellular region [GO:0005576]; extracellular space [GO:0005615]; Golgi apparatus [GO:0005794]; intracellular membrane-bounded organell…	amyloid-beta binding [GO:0001540]; chaperone binding [GO:0051087]; low-density lipoprotein particle receptor binding [GO:0050750]; misfolded protein binding [GO:0051787]; protein carrier chaperone [GO:0140597]; protein heterodimerization activity [GO:0046982]; protein-containing complex binding [GO:0044877]; signaling receptor binding [GO:0005102]; tau protein binding [GO:0048156]; ubiquitin prot…
P04004	VTNC_HUMAN	VTN	Vitronectin (VN) (S-protein) (Serum-spreading factor) (V75) [Cleaved into: Vitronectin V65 subunit; Vitronectin V10 subunit; Somatomedin-B]	cell adhesion [GO:0007155]; cell adhesion mediated by integrin [GO:0033627]; cell migration [GO:0016477]; cell-matrix adhesion [GO:0007160]; endodermal cell differentiation [GO:0035987]; extracellular matrix organization [GO:0030198]; immune response [GO:0006955]; liver regeneration [GO:0097421]; negative regulation of blood coagulation [GO:0030195]; negative regulation of endopeptidase activity …	alphav-beta3 integrin-vitronectin complex [GO:0071062]; basement membrane [GO:0005604]; blood microparticle [GO:0072562]; collagen-containing extracellular matrix [GO:0062023]; endoplasmic reticulum [GO:0005783]; extracellular exosome [GO:0070062]; extracellular region [GO:0005576]; extracellular space [GO:0005615]; Golgi lumen [GO:0005796]; intracellular membrane-bounded organelle [GO:0043231]; …	collagen binding [GO:0005518]; extracellular matrix binding [GO:0050840]; extracellular matrix structural constituent [GO:0005201]; heparin binding [GO:0008201]; identical protein binding [GO:0042802]; integrin binding [GO:0005178]; polysaccharide binding [GO:0030247]; scavenger receptor activity [GO:0005044]
P02750	A2GL_HUMAN	LRG1	Leucine-rich alpha-2-glycoprotein (LRG)	brown fat cell differentiation [GO:0050873]; keratinocyte migration [GO:0051546]; leukocyte adhesion to vascular endothelial cell [GO:0061756]; positive regulation of angiogenesis [GO:0045766]; positive regulation of endothelial cell proliferation [GO:0001938]; positive regulation of epithelial cell proliferation involved in wound healing [GO:0060054]; positive regulation of epithelial to mesench…	extracellular exosome [GO:0070062]; extracellular region [GO:0005576]; extracellular space [GO:0005615]; ficolin-1-rich granule lumen [GO:1904813]; intracellular membrane-bounded organelle [GO:0043231]; membrane [GO:0016020]; specific granule lumen [GO:0035580]; tertiary granule lumen [GO:1904724]	type I transforming growth factor beta receptor binding [GO:0034713]; type II transforming growth factor beta receptor binding [GO:0005114]
P07358	CO8B_HUMAN	C8B	Complement component C8 beta chain (Complement component 8 subunit beta)	complement activation [GO:0006956]; complement activation, alternative pathway [GO:0006957]; complement activation, classical pathway [GO:0006958]; cytolysis [GO:0019835]; immune response [GO:0006955]; positive regulation of immune response [GO:0050778]	extracellular exosome [GO:0070062]; extracellular region [GO:0005576]; extracellular space [GO:0005615]; extracellular vesicle [GO:1903561]; membrane [GO:0016020]; membrane attack complex [GO:0005579]	protein-containing complex binding [GO:0044877]
A0A0B4J1V0	HV315_HUMAN	IGHV3-15	Immunoglobulin heavy variable 3-15	B cell receptor signaling pathway [GO:0050853]; complement activation, classical pathway [GO:0006958]; defense response to bacterium [GO:0042742]; innate immune response [GO:0045087]; phagocytosis, engulfment [GO:0006911]; phagocytosis, recognition [GO:0006910]; positive regulation of B cell activation [GO:0050871]	external side of plasma membrane [GO:0009897]; immunoglobulin complex, circulating [GO:0042571]	antigen binding [GO:0003823]; immunoglobulin receptor binding [GO:0034987]
P0DJI8	SAA1_HUMAN	SAA1	Serum amyloid A-1 protein (SAA) [Cleaved into: Amyloid protein A (Amyloid fibril protein AA); Serum amyloid protein A(2-104); Serum amyloid protein A(3-104); Serum amyloid protein A(2-103); Serum amyloid protein A(2-102); Serum amyloid protein A(4-101)]	acute-phase response [GO:0006953]; lymphocyte chemotaxis [GO:0048247]; macrophage chemotaxis [GO:0048246]; negative regulation of inflammatory response [GO:0050728]; neutrophil chemotaxis [GO:0030593]; platelet activation [GO:0030168]; positive regulation of cell adhesion [GO:0045785]; positive regulation of cytokine production [GO:0001819]; positive regulation of cytosolic calcium ion concentrat…	cytoplasmic microtubule [GO:0005881]; endocytic vesicle lumen [GO:0071682]; extracellular exosome [GO:0070062]; extracellular region [GO:0005576]; high-density lipoprotein particle [GO:0034364]	G protein-coupled receptor binding [GO:0001664]; heparin binding [GO:0008201]
P0CF74	IGLC6_HUMAN	IGLC6	Immunoglobulin lambda constant 6 (Ig lambda-6 chain C region)	adaptive immune response [GO:0002250]; B cell receptor signaling pathway [GO:0050853]; complement activation, classical pathway [GO:0006958]; defense response to bacterium [GO:0042742]; innate immune response [GO:0045087]; phagocytosis, engulfment [GO:0006911]; phagocytosis, recognition [GO:0006910]; positive regulation of B cell activation [GO:0050871]	external side of plasma membrane [GO:0009897]; extracellular region [GO:0005576]; extracellular space [GO:0005615]; IgA immunoglobulin complex [GO:0071745]; IgD immunoglobulin complex [GO:0071738]; IgE immunoglobulin complex [GO:0071742]; IgG immunoglobulin complex [GO:0071735]; IgM immunoglobulin complex [GO:0071753]; immunoglobulin complex, circulating [GO:0042571]; plasma membrane [GO:0005886]	antigen binding [GO:0003823]; immunoglobulin receptor binding [GO:0034987]
P13671	CO6_HUMAN	C6	Complement component C6	complement activation [GO:0006956]; complement activation, classical pathway [GO:0006958]; cytolysis [GO:0019835]; in utero embryonic development [GO:0001701]; innate immune response [GO:0045087]; positive regulation of immune response [GO:0050778]	extracellular exosome [GO:0070062]; extracellular region [GO:0005576]; extracellular space [GO:0005615]; membrane attack complex [GO:0005579]
P01614	KVD40_HUMAN	IGKV2D-40	Immunoglobulin kappa variable 2D-40 (Ig kappa chain V-II region Cum)	adaptive immune response [GO:0002250]; immune response [GO:0006955]	blood microparticle [GO:0072562]; extracellular exosome [GO:0070062]; extracellular region [GO:0005576]; extracellular space [GO:0005615]; immunoglobulin complex [GO:0019814]; plasma membrane [GO:0005886]	antigen binding [GO:0003823]
Q96PD5	PGRP2_HUMAN	PGLYRP2	N-acetylmuramoyl-L-alanine amidase (EC 3.5.1.28) (Peptidoglycan recognition protein 2) (Peptidoglycan recognition protein long) (PGRP-L)	biological process involved in interaction with host [GO:0051701]; defense response to Gram-positive bacterium [GO:0050830]; detection of bacterium [GO:0016045]; innate immune response [GO:0045087]; negative regulation of natural killer cell differentiation involved in immune response [GO:0032827]; negative regulation of type II interferon production [GO:0032689]; peptide amidation [GO:0001519]; …	extracellular exosome [GO:0070062]; extracellular region [GO:0005576]; membrane [GO:0016020]	N-acetylmuramoyl-L-alanine amidase activity [GO:0008745]; peptidoglycan binding [GO:0042834]; peptidoglycan immune receptor activity [GO:0016019]; zinc ion binding [GO:0008270]
P01615	KVD28_HUMAN	IGKV2D-28	Immunoglobulin kappa variable 2D-28 (Ig kappa chain V-II region FR) (Ig kappa chain V-II region GM607) (Ig kappa chain V-II region MIL) (Ig kappa chain V-II region TEW)	adaptive immune response [GO:0002250]; immune response [GO:0006955]	blood microparticle [GO:0072562]; extracellular exosome [GO:0070062]; extracellular region [GO:0005576]; extracellular space [GO:0005615]; immunoglobulin complex [GO:0019814]; plasma membrane [GO:0005886]	antigen binding [GO:0003823]
P05156	CFAI_HUMAN	CFI	Complement factor I (EC 3.4.21.45) (C3B/C4B inactivator) [Cleaved into: Complement factor I heavy chain; Complement factor I light chain]	complement activation, classical pathway [GO:0006958]; innate immune response [GO:0045087]; proteolysis [GO:0006508]; regulation of complement activation, alternative pathway [GO:0030451]	extracellular exosome [GO:0070062]; extracellular region [GO:0005576]; extracellular space [GO:0005615]; membrane [GO:0016020]; serine-type endopeptidase complex [GO:1905370]	metal ion binding [GO:0046872]; scavenger receptor activity [GO:0005044]; serine-type endopeptidase activity [GO:0004252]
O43866	CD5L_HUMAN	CD5L	CD5 antigen-like (Apoptosis inhibitor expressed by macrophages) (hAIM) (CT-2) (IgM-associated peptide) (SP-alpha)	apoptotic process [GO:0006915]; cellular defense response [GO:0006968]; immune system process [GO:0002376]; inflammatory response [GO:0006954]; positive regulation of complement-dependent cytotoxicity [GO:1903661]; regulation of complement activation [GO:0030449]; zymogen activation [GO:0031638]	blood microparticle [GO:0072562]; cell surface [GO:0009986]; cytoplasm [GO:0005737]; extracellular region [GO:0005576]; extracellular space [GO:0005615]; plasma membrane [GO:0005886]	scavenger receptor activity [GO:0005044]; serine-type endopeptidase activity [GO:0004252]
Q9Y490	TLN1_HUMAN	TLN1	Talin-1	cell-cell adhesion [GO:0098609]; cell-cell junction assembly [GO:0007043]; cell-substrate junction assembly [GO:0007044]; cortical actin cytoskeleton organization [GO:0030866]; integrin activation [GO:0033622]; integrin-mediated signaling pathway [GO:0007229]; platelet aggregation [GO:0070527]; regulation of focal adhesion assembly [GO:0051893]	adherens junction [GO:0005912]; cell surface [GO:0009986]; cytoskeleton [GO:0005856]; cytosol [GO:0005829]; extracellular exosome [GO:0070062]; extracellular region [GO:0005576]; focal adhesion [GO:0005925]; plasma membrane [GO:0005886]; ruffle [GO:0001726]; ruffle membrane [GO:0032587]	actin filament binding [GO:0051015]; cadherin binding [GO:0045296]; integrin binding [GO:0005178]; LIM domain binding [GO:0030274]; phosphatidylinositol binding [GO:0035091]; phosphatidylserine binding [GO:0001786]; structural constituent of cytoskeleton [GO:0005200]; vinculin binding [GO:0017166]
P01764	HV323_HUMAN	IGHV3-23	Immunoglobulin heavy variable 3-23 (Ig heavy chain V-III region LAY) (Ig heavy chain V-III region POM) (Ig heavy chain V-III region TEI) (Ig heavy chain V-III region TIL) (Ig heavy chain V-III region TUR) (Ig heavy chain V-III region VH26) (Ig heavy chain V-III region WAS) (Ig heavy chain V-III region ZAP)	B cell receptor signaling pathway [GO:0050853]; complement activation, classical pathway [GO:0006958]; defense response to bacterium [GO:0042742]; immune response [GO:0006955]; innate immune response [GO:0045087]; phagocytosis, engulfment [GO:0006911]; phagocytosis, recognition [GO:0006910]; positive regulation of B cell activation [GO:0050871]	blood microparticle [GO:0072562]; external side of plasma membrane [GO:0009897]; extracellular exosome [GO:0070062]; extracellular region [GO:0005576]; extracellular space [GO:0005615]; immunoglobulin complex, circulating [GO:0042571]; plasma membrane [GO:0005886]	antigen binding [GO:0003823]; immunoglobulin receptor binding [GO:0034987]
P06310	KV230_HUMAN	IGKV2-30	Immunoglobulin kappa variable 2-30 (Ig kappa chain V-II region RPMI 6410)	adaptive immune response [GO:0002250]; immune response [GO:0006955]	blood microparticle [GO:0072562]; extracellular exosome [GO:0070062]; extracellular region [GO:0005576]; extracellular space [GO:0005615]; immunoglobulin complex [GO:0019814]; plasma membrane [GO:0005886]	antigen binding [GO:0003823]
A0A0C4DH72	KV106_HUMAN	IGKV1-6	Immunoglobulin kappa variable 1-6	adaptive immune response [GO:0002250]; immune response [GO:0006955]	extracellular space [GO:0005615]; immunoglobulin complex [GO:0019814]; plasma membrane [GO:0005886]
P01780	HV307_HUMAN	IGHV3-7	Immunoglobulin heavy variable 3-7 (Ig heavy chain V-III region GAL) (Ig heavy chain V-III region GAR) (Ig heavy chain V-III region JON)	B cell receptor signaling pathway [GO:0050853]; complement activation, classical pathway [GO:0006958]; defense response to bacterium [GO:0042742]; immune response [GO:0006955]; innate immune response [GO:0045087]; phagocytosis, engulfment [GO:0006911]; phagocytosis, recognition [GO:0006910]; positive regulation of B cell activation [GO:0050871]	blood microparticle [GO:0072562]; external side of plasma membrane [GO:0009897]; extracellular exosome [GO:0070062]; extracellular region [GO:0005576]; immunoglobulin complex, circulating [GO:0042571]; plasma membrane [GO:0005886]	antigen binding [GO:0003823]; immunoglobulin receptor binding [GO:0034987]
P08519	APOA_HUMAN	LPA	Apolipoprotein(a) (Apo(a)) (Lp(a)) (EC 3.4.21.-)	blood circulation [GO:0008015]; lipid metabolic process [GO:0006629]; lipid transport [GO:0006869]; proteolysis [GO:0006508]	extracellular region [GO:0005576]; extracellular space [GO:0005615]; extrinsic component of plasma membrane [GO:0019897]; plasma lipoprotein particle [GO:0034358]	apolipoprotein binding [GO:0034185]; endopeptidase activity [GO:0004175]; endopeptidase inhibitor activity [GO:0004866]; fibronectin binding [GO:0001968]; heparin binding [GO:0008201]; serine-type endopeptidase activity [GO:0004252]; signaling receptor binding [GO:0005102]
A0A0B4J1X5	HV374_HUMAN	IGHV3-74	Immunoglobulin heavy variable 3-74	B cell receptor signaling pathway [GO:0050853]; complement activation, classical pathway [GO:0006958]; defense response to bacterium [GO:0042742]; innate immune response [GO:0045087]; phagocytosis, engulfment [GO:0006911]; phagocytosis, recognition [GO:0006910]; positive regulation of B cell activation [GO:0050871]	external side of plasma membrane [GO:0009897]; immunoglobulin complex, circulating [GO:0042571]	antigen binding [GO:0003823]; immunoglobulin receptor binding [GO:0034987]
P01782	HV309_HUMAN	IGHV3-9	Immunoglobulin heavy variable 3-9 (Ig heavy chain V-III region DOB)	B cell receptor signaling pathway [GO:0050853]; complement activation, classical pathway [GO:0006958]; defense response to bacterium [GO:0042742]; immune response [GO:0006955]; innate immune response [GO:0045087]; phagocytosis, engulfment [GO:0006911]; phagocytosis, recognition [GO:0006910]; positive regulation of B cell activation [GO:0050871]	external side of plasma membrane [GO:0009897]; extracellular exosome [GO:0070062]; extracellular region [GO:0005576]; immunoglobulin complex, circulating [GO:0042571]; plasma membrane [GO:0005886]	antigen binding [GO:0003823]; immunoglobulin receptor binding [GO:0034987]
P01763	HV348_HUMAN	IGHV3-48	Immunoglobulin heavy variable 3-48 (Ig heavy chain V-III region WEA)	B cell receptor signaling pathway [GO:0050853]; complement activation, classical pathway [GO:0006958]; defense response to bacterium [GO:0042742]; immune response [GO:0006955]; innate immune response [GO:0045087]; phagocytosis, engulfment [GO:0006911]; phagocytosis, recognition [GO:0006910]; positive regulation of B cell activation [GO:0050871]	external side of plasma membrane [GO:0009897]; extracellular region [GO:0005576]; immunoglobulin complex, circulating [GO:0042571]; plasma membrane [GO:0005886]	antigen binding [GO:0003823]; immunoglobulin receptor binding [GO:0034987]
A0M8Q6	IGLC7_HUMAN	IGLC7	Immunoglobulin lambda constant 7 (Ig lambda-7 chain C region)	adaptive immune response [GO:0002250]; B cell receptor signaling pathway [GO:0050853]; complement activation, classical pathway [GO:0006958]; defense response to bacterium [GO:0042742]; innate immune response [GO:0045087]; phagocytosis, engulfment [GO:0006911]; phagocytosis, recognition [GO:0006910]; positive regulation of B cell activation [GO:0050871]	external side of plasma membrane [GO:0009897]; extracellular region [GO:0005576]; extracellular space [GO:0005615]; IgA immunoglobulin complex [GO:0071745]; IgD immunoglobulin complex [GO:0071738]; IgE immunoglobulin complex [GO:0071742]; IgG immunoglobulin complex [GO:0071735]; IgM immunoglobulin complex [GO:0071753]; immunoglobulin complex, circulating [GO:0042571]; plasma membrane [GO:0005886]	antigen binding [GO:0003823]; immunoglobulin receptor binding [GO:0034987]
P01762	HV311_HUMAN	IGHV3-11	Immunoglobulin heavy variable 3-11 (Ig heavy chain V-III region TRO)	B cell receptor signaling pathway [GO:0050853]; complement activation, classical pathway [GO:0006958]; defense response to bacterium [GO:0042742]; immune response [GO:0006955]; innate immune response [GO:0045087]; phagocytosis, engulfment [GO:0006911]; phagocytosis, recognition [GO:0006910]; positive regulation of B cell activation [GO:0050871]	external side of plasma membrane [GO:0009897]; extracellular region [GO:0005576]; immunoglobulin complex, circulating [GO:0042571]; plasma membrane [GO:0005886]	antigen binding [GO:0003823]; immunoglobulin receptor binding [GO:0034987]
P01597	KV139_HUMAN	IGKV1-39	Immunoglobulin kappa variable 1-39 (Ig kappa chain V-I region DEE) (Ig kappa chain V-I region Hau) (Ig kappa chain V-I region Mev) (Ig kappa chain V-I region OU) (Ig kappa chain V-I region Walker)	adaptive immune response [GO:0002250]; immune response [GO:0006955]	blood microparticle [GO:0072562]; extracellular exosome [GO:0070062]; extracellular region [GO:0005576]; extracellular space [GO:0005615]; immunoglobulin complex [GO:0019814]; plasma membrane [GO:0005886]	antigen binding [GO:0003823]
A0A075B6S2	KVD29_HUMAN	IGKV2D-29	Immunoglobulin kappa variable 2D-29	adaptive immune response [GO:0002250]; immune response [GO:0006955]	extracellular space [GO:0005615]; immunoglobulin complex [GO:0019814]; plasma membrane [GO:0005886]
A0A075B6S5	KV127_HUMAN	IGKV1-27	Immunoglobulin kappa variable 1-27	adaptive immune response [GO:0002250]; immune response [GO:0006955]	extracellular space [GO:0005615]; immunoglobulin complex [GO:0019814]; plasma membrane [GO:0005886]
P36955	PEDF_HUMAN	SERPINF1	Pigment epithelium-derived factor (PEDF) (Cell proliferation-inducing gene 35 protein) (EPC-1) (Serpin F1)	aging [GO:0007568]; cellular response to cobalt ion [GO:0071279]; cellular response to dexamethasone stimulus [GO:0071549]; cellular response to glucose stimulus [GO:0071333]; cellular response to retinoic acid [GO:0071300]; epithelial cell proliferation involved in prostate gland development [GO:0060767]; kidney development [GO:0001822]; negative regulation of angiogenesis [GO:0016525]; negative…	axon hillock [GO:0043203]; basement membrane [GO:0005604]; collagen-containing extracellular matrix [GO:0062023]; extracellular exosome [GO:0070062]; extracellular region [GO:0005576]; extracellular space [GO:0005615]; melanosome [GO:0042470]; perinuclear region of cytoplasm [GO:0048471]	serine-type endopeptidase inhibitor activity [GO:0004867]
P08185	CBG_HUMAN	SERPINA6	Corticosteroid-binding globulin (CBG) (Serpin A6) (Transcortin)	glucocorticoid metabolic process [GO:0008211]; negative regulation of endopeptidase activity [GO:0010951]	extracellular exosome [GO:0070062]; extracellular region [GO:0005576]; extracellular space [GO:0005615]	serine-type endopeptidase inhibitor activity [GO:0004867]; steroid binding [GO:0005496]
Q06033	ITIH3_HUMAN	ITIH3	Inter-alpha-trypsin inhibitor heavy chain H3 (ITI heavy chain H3) (ITI-HC3) (Inter-alpha-inhibitor heavy chain 3) (Serum-derived hyaluronan-associated protein) (SHAP)	hyaluronan metabolic process [GO:0030212]; negative regulation of peptidase activity [GO:0010466]	extracellular exosome [GO:0070062]; extracellular region [GO:0005576]; platelet dense granule lumen [GO:0031089]	endopeptidase inhibitor activity [GO:0004866]; serine-type endopeptidase inhibitor activity [GO:0004867]
P68133	ACTS_HUMAN	ACTA1	Actin, alpha skeletal muscle (EC 3.6.4.-) (Alpha-actin-1) [Cleaved into: Actin, alpha skeletal muscle, intermediate form]	cellular response to organonitrogen compound [GO:0071417]; mesenchyme migration [GO:0090131]; muscle contraction [GO:0006936]; positive regulation of gene expression [GO:0010628]; response to extracellular stimulus [GO:0009991]; response to lithium ion [GO:0010226]; response to mechanical stimulus [GO:0009612]; response to steroid hormone [GO:0048545]; skeletal muscle fiber adaptation [GO:0043503…	actin cytoskeleton [GO:0015629]; actin filament [GO:0005884]; blood microparticle [GO:0072562]; cell body [GO:0044297]; cytosol [GO:0005829]; dynactin complex [GO:0005869]; extracellular exosome [GO:0070062]; extracellular space [GO:0005615]; filopodium [GO:0030175]; lamellipodium [GO:0030027]; sarcomere [GO:0030017]; stress fiber [GO:0001725]; striated muscle thin filament [GO:0005865]	ADP binding [GO:0043531]; ATP binding [GO:0005524]; hydrolase activity [GO:0016787]; myosin binding [GO:0017022]; structural constituent of cytoskeleton [GO:0005200]
P02753	RET4_HUMAN	RBP4	Retinol-binding protein 4 (Plasma retinol-binding protein) (PRBP) (RBP) [Cleaved into: Plasma retinol-binding protein(1-182); Plasma retinol-binding protein(1-181); Plasma retinol-binding protein(1-179); Plasma retinol-binding protein(1-176)]	cardiac muscle tissue development [GO:0048738]; embryonic organ morphogenesis [GO:0048562]; embryonic retina morphogenesis in camera-type eye [GO:0060059]; embryonic skeletal system development [GO:0048706]; eye development [GO:0001654]; female genitalia morphogenesis [GO:0048807]; gluconeogenesis [GO:0006094]; glucose homeostasis [GO:0042593]; heart development [GO:0007507]; heart trabecula form…	extracellular exosome [GO:0070062]; extracellular region [GO:0005576]; extracellular space [GO:0005615]	retinal binding [GO:0016918]; retinol binding [GO:0019841]; retinol transmembrane transporter activity [GO:0034632]
P0DJI9	SAA2_HUMAN	SAA2	Serum amyloid A-2 protein (SAA2) [Cleaved into: Amyloid A2 protein (AA2)]	acute-phase response [GO:0006953]	extracellular exosome [GO:0070062]; high-density lipoprotein particle [GO:0034364]
P01766	HV313_HUMAN	IGHV3-13	Immunoglobulin heavy variable 3-13 (Ig heavy chain V-III region BRO)	B cell receptor signaling pathway [GO:0050853]; complement activation, classical pathway [GO:0006958]; defense response to bacterium [GO:0042742]; immune response [GO:0006955]; innate immune response [GO:0045087]; phagocytosis, engulfment [GO:0006911]; phagocytosis, recognition [GO:0006910]; positive regulation of B cell activation [GO:0050871]	blood microparticle [GO:0072562]; external side of plasma membrane [GO:0009897]; extracellular region [GO:0005576]; extracellular space [GO:0005615]; immunoglobulin complex, circulating [GO:0042571]; plasma membrane [GO:0005886]	antigen binding [GO:0003823]; immunoglobulin receptor binding [GO:0034987]
P01593	KVD33_HUMAN	IGKV1D-33	Immunoglobulin kappa variable 1D-33 (Ig kappa chain V-I region AG) (Ig kappa chain V-I region Bi) (Ig kappa chain V-I region Lay) (Ig kappa chain V-I region Ni) (Ig kappa chain V-I region Rei) (Ig kappa chain V-I region Roy) (Ig kappa chain V-I region Scw) (Ig kappa chain V-I region WAT)	adaptive immune response [GO:0002250]; immune response [GO:0006955]	blood microparticle [GO:0072562]; extracellular exosome [GO:0070062]; extracellular region [GO:0005576]; extracellular space [GO:0005615]; immunoglobulin complex [GO:0019814]; plasma membrane [GO:0005886]	antigen binding [GO:0003823]
P0DOX3	IGD_HUMAN		Immunoglobulin delta heavy chain (Immunoglobulin delta heavy chain WAH)	adaptive immune response [GO:0002250]; monocyte activation [GO:0042117]; positive regulation of interleukin-1 beta production [GO:0032731]; positive regulation of interleukin-1 production [GO:0032732]; positive regulation of tumor necrosis factor production [GO:0032760]	extracellular space [GO:0005615]; immunoglobulin complex [GO:0019814]; plasma membrane [GO:0005886]
P07225	PROS_HUMAN	PROS1	Vitamin K-dependent protein S	blood coagulation [GO:0007596]; fibrinolysis [GO:0042730]	blood microparticle [GO:0072562]; endoplasmic reticulum membrane [GO:0005789]; extracellular exosome [GO:0070062]; extracellular region [GO:0005576]; extracellular space [GO:0005615]; Golgi lumen [GO:0005796]; Golgi membrane [GO:0000139]; plasma membrane [GO:0005886]; platelet alpha granule lumen [GO:0031093]	calcium ion binding [GO:0005509]; endopeptidase inhibitor activity [GO:0004866]
P00915	CAH1_HUMAN	CA1	Carbonic anhydrase 1 (EC 4.2.1.1) (Carbonate dehydratase I) (Carbonic anhydrase B) (CAB) (Carbonic anhydrase I) (CA-I) (Cyanamide hydratase CA1) (EC 4.2.1.69)	one-carbon metabolic process [GO:0006730]	cytoplasm [GO:0005737]; cytosol [GO:0005829]; extracellular exosome [GO:0070062]	arylesterase activity [GO:0004064]; carbonate dehydratase activity [GO:0004089]; cyanamide hydratase activity [GO:0018820]; hydro-lyase activity [GO:0016836]; zinc ion binding [GO:0008270]
P02760	AMBP_HUMAN	AMBP	Protein AMBP (Protein HC) [Cleaved into: Alpha-1-microglobulin (EC 1.6.2.-) (Alpha-1 microglycoprotein) (Complex-forming glycoprotein heterogeneous in charge); Inter-alpha-trypsin inhibitor light chain (ITI-LC) (Bikunin) (EDC1) (HI-30) (Uronic-acid-rich protein); Trypstatin]	cell adhesion [GO:0007155]; cellular oxidant detoxification [GO:0098869]; cellular response to reactive oxygen species [GO:0034614]; cytochrome c metabolic process [GO:1903606]; female pregnancy [GO:0007565]; heme catabolic process [GO:0042167]; hemoglobin metabolic process [GO:0020027]; negative regulation of immune response [GO:0050777]; negative regulation of JNK cascade [GO:0046329]; negative…	blood microparticle [GO:0072562]; cell surface [GO:0009986]; collagen-containing extracellular matrix [GO:0062023]; cytosol [GO:0005829]; endoplasmic reticulum [GO:0005783]; extracellular exosome [GO:0070062]; extracellular region [GO:0005576]; extracellular space [GO:0005615]; extrinsic component of mitochondrial inner membrane [GO:0031314]; mitochondrial inner membrane [GO:0005743]; nuclear mem…	antioxidant activity [GO:0016209]; calcium channel inhibitor activity [GO:0019855]; calcium oxalate binding [GO:0046904]; carbohydrate binding [GO:0030246]; chondroitin sulfate binding [GO:0035374]; collagen fibril binding [GO:0098633]; heme binding [GO:0020037]; IgA binding [GO:0019862]; oxidoreductase activity [GO:0016491]; oxidoreductase activity, acting on NAD(P)H, heme protein as acceptor [G…
P10643	CO7_HUMAN	C7	Complement component C7	complement activation [GO:0006956]; complement activation, alternative pathway [GO:0006957]; complement activation, classical pathway [GO:0006958]; cytolysis [GO:0019835]; positive regulation of immune response [GO:0050778]	extracellular exosome [GO:0070062]; extracellular region [GO:0005576]; extracellular space [GO:0005615]; membrane attack complex [GO:0005579]
A0A0B4J1Y9	HV372_HUMAN	IGHV3-72	Immunoglobulin heavy variable 3-72	B cell receptor signaling pathway [GO:0050853]; complement activation, classical pathway [GO:0006958]; defense response to bacterium [GO:0042742]; innate immune response [GO:0045087]; phagocytosis, engulfment [GO:0006911]; phagocytosis, recognition [GO:0006910]; positive regulation of B cell activation [GO:0050871]	external side of plasma membrane [GO:0009897]; immunoglobulin complex, circulating [GO:0042571]	antigen binding [GO:0003823]; immunoglobulin receptor binding [GO:0034987]
P35858	ALS_HUMAN	IGFALS	Insulin-like growth factor-binding protein complex acid labile subunit (ALS)	cell adhesion [GO:0007155]; signal transduction [GO:0007165]	extracellular exosome [GO:0070062]; extracellular matrix [GO:0031012]; extracellular region [GO:0005576]; extracellular space [GO:0005615]; insulin-like growth factor ternary complex [GO:0042567]	insulin-like growth factor binding [GO:0005520]
P01611	KVD12_HUMAN	IGKV1D-12	Immunoglobulin kappa variable 1D-12 (Ig kappa chain V-I region Wes)	adaptive immune response [GO:0002250]; immune response [GO:0006955]	blood microparticle [GO:0072562]; extracellular exosome [GO:0070062]; extracellular region [GO:0005576]; extracellular space [GO:0005615]; immunoglobulin complex [GO:0019814]; plasma membrane [GO:0005886]	antigen binding [GO:0003823]
P02656	APOC3_HUMAN	APOC3	Apolipoprotein C-III (Apo-CIII) (ApoC-III) (Apolipoprotein C3)	cholesterol efflux [GO:0033344]; cholesterol homeostasis [GO:0042632]; chylomicron remnant clearance [GO:0034382]; G protein-coupled receptor signaling pathway [GO:0007186]; high-density lipoprotein particle remodeling [GO:0034375]; lipoprotein metabolic process [GO:0042157]; negative regulation of cholesterol import [GO:0060621]; negative regulation of fatty acid biosynthetic process [GO:0045717…	chylomicron [GO:0042627]; collagen-containing extracellular matrix [GO:0062023]; early endosome [GO:0005769]; extracellular exosome [GO:0070062]; extracellular region [GO:0005576]; extracellular space [GO:0005615]; intermediate-density lipoprotein particle [GO:0034363]; spherical high-density lipoprotein particle [GO:0034366]; very-low-density lipoprotein particle [GO:0034361]	cholesterol binding [GO:0015485]; enzyme regulator activity [GO:0030234]; high-density lipoprotein particle receptor binding [GO:0070653]; lipase inhibitor activity [GO:0055102]; phospholipid binding [GO:0005543]
O95445	APOM_HUMAN	APOM	Apolipoprotein M (Apo-M) (ApoM) (Protein G3a)	cholesterol efflux [GO:0033344]; cholesterol homeostasis [GO:0042632]; high-density lipoprotein particle assembly [GO:0034380]; high-density lipoprotein particle clearance [GO:0034384]; high-density lipoprotein particle remodeling [GO:0034375]; lipoprotein metabolic process [GO:0042157]; negative regulation of plasma lipoprotein oxidation [GO:0034445]; reverse cholesterol transport [GO:0043691]	discoidal high-density lipoprotein particle [GO:0034365]; extracellular region [GO:0005576]; high-density lipoprotein particle [GO:0034364]; low-density lipoprotein particle [GO:0034362]; spherical high-density lipoprotein particle [GO:0034366]; very-low-density lipoprotein particle [GO:0034361]	antioxidant activity [GO:0016209]; lipid transporter activity [GO:0005319]; phospholipid binding [GO:0005543]
P29622	KAIN_HUMAN	SERPINA4	Kallistatin (Kallikrein inhibitor) (Peptidase inhibitor 4) (PI-4) (Serpin A4)	negative regulation of endopeptidase activity [GO:0010951]	extracellular exosome [GO:0070062]; extracellular region [GO:0005576]; extracellular space [GO:0005615]; platelet dense granule lumen [GO:0031089]	serine-type endopeptidase inhibitor activity [GO:0004867]
P06312	KV401_HUMAN	IGKV4-1	Immunoglobulin kappa variable 4-1 (Ig kappa chain V-IV region B17) (Ig kappa chain V-IV region JI) (Ig kappa chain V-IV region Len) (Ig kappa chain V-IV region STH)	adaptive immune response [GO:0002250]; immune response [GO:0006955]	blood microparticle [GO:0072562]; extracellular region [GO:0005576]; extracellular space [GO:0005615]; immunoglobulin complex [GO:0019814]; plasma membrane [GO:0005886]	antigen binding [GO:0003823]
P02655	APOC2_HUMAN	APOC2	Apolipoprotein C-II (Apo-CII) (ApoC-II) (Apolipoprotein C2) [Cleaved into: Proapolipoprotein C-II (ProapoC-II)]	cholesterol efflux [GO:0033344]; cholesterol homeostasis [GO:0042632]; chylomicron remnant clearance [GO:0034382]; chylomicron remodeling [GO:0034371]; high-density lipoprotein particle clearance [GO:0034384]; lipid catabolic process [GO:0016042]; negative regulation of cholesterol transport [GO:0032375]; negative regulation of lipid metabolic process [GO:0045833]; negative regulation of receptor…	chylomicron [GO:0042627]; early endosome [GO:0005769]; extracellular region [GO:0005576]; extracellular space [GO:0005615]; intermediate-density lipoprotein particle [GO:0034363]; low-density lipoprotein particle [GO:0034362]; spherical high-density lipoprotein particle [GO:0034366]; very-low-density lipoprotein particle [GO:0034361]	identical protein binding [GO:0042802]; lipase inhibitor activity [GO:0055102]; lipid binding [GO:0008289]; lipoprotein lipase activator activity [GO:0060230]; molecular function activator activity [GO:0140677]; phospholipase activator activity [GO:0016004]; phospholipase binding [GO:0043274]
A0A0C4DH42	HV366_HUMAN	IGHV3-66	Immunoglobulin heavy variable 3-66	B cell receptor signaling pathway [GO:0050853]; complement activation, classical pathway [GO:0006958]; defense response to bacterium [GO:0042742]; innate immune response [GO:0045087]; phagocytosis, engulfment [GO:0006911]; phagocytosis, recognition [GO:0006910]; positive regulation of B cell activation [GO:0050871]	external side of plasma membrane [GO:0009897]; immunoglobulin complex, circulating [GO:0042571]	antigen binding [GO:0003823]; immunoglobulin receptor binding [GO:0034987]
P01599	KV117_HUMAN	IGKV1-17	Immunoglobulin kappa variable 1-17 (Ig kappa chain V-I region Gal) (Ig kappa chain V-I region WEA)	adaptive immune response [GO:0002250]; immune response [GO:0006955]	blood microparticle [GO:0072562]; extracellular exosome [GO:0070062]; extracellular region [GO:0005576]; extracellular space [GO:0005615]; immunoglobulin complex [GO:0019814]; plasma membrane [GO:0005886]	antigen binding [GO:0003823]
P06681	CO2_HUMAN	C2	Complement C2 (EC 3.4.21.43) (C3/C5 convertase) [Cleaved into: Complement C2b fragment; Complement C2a fragment]	complement activation [GO:0006956]; complement activation, classical pathway [GO:0006958]; innate immune response [GO:0045087]; positive regulation of apoptotic cell clearance [GO:2000427]; positive regulation of immune response [GO:0050778]; positive regulation of opsonization [GO:1903028]; proteolysis [GO:0006508]; response to bacterium [GO:0009617]; response to lipopolysaccharide [GO:0032496];…	classical-complement-pathway C3/C5 convertase complex [GO:0005601]; extracellular exosome [GO:0070062]; extracellular region [GO:0005576]; extracellular space [GO:0005615]; plasma membrane [GO:0005886]	metal ion binding [GO:0046872]; serine-type endopeptidase activity [GO:0004252]
A0A0J9YX35	HV64D_HUMAN	IGHV3-64D	Immunoglobulin heavy variable 3-64D	B cell receptor signaling pathway [GO:0050853]; complement activation, classical pathway [GO:0006958]; defense response to bacterium [GO:0042742]; innate immune response [GO:0045087]; phagocytosis, engulfment [GO:0006911]; phagocytosis, recognition [GO:0006910]; positive regulation of B cell activation [GO:0050871]	external side of plasma membrane [GO:0009897]; immunoglobulin complex, circulating [GO:0042571]	antigen binding [GO:0003823]; immunoglobulin receptor binding [GO:0034987]
P80748	LV321_HUMAN	IGLV3-21	Immunoglobulin lambda variable 3-21 (Ig lambda chain V-III region LOI) (Ig lambda chain V-V region DEL) (Ig lambda chain V-VII region MOT)	adaptive immune response [GO:0002250]; immune response [GO:0006955]	blood microparticle [GO:0072562]; extracellular exosome [GO:0070062]; extracellular region [GO:0005576]; extracellular space [GO:0005615]; immunoglobulin complex [GO:0019814]; plasma membrane [GO:0005886]	antigen binding [GO:0003823]
Q03591	FHR1_HUMAN	CFHR1	Complement factor H-related protein 1 (FHR-1) (H factor-like protein 1) (FHL-1) (H-factor-like 1) (H36)	complement activation [GO:0006956]; cytolysis by host of symbiont cells [GO:0051838]; negative regulation of protein binding [GO:0032091]	blood microparticle [GO:0072562]; extracellular region [GO:0005576]; extracellular space [GO:0005615]; protein-containing complex [GO:0032991]	complement component C3b binding [GO:0001851]; identical protein binding [GO:0042802]
P09871	C1S_HUMAN	C1S	Complement C1s subcomponent (EC 3.4.21.42) (C1 esterase) (Complement component 1 subcomponent s) [Cleaved into: Complement C1s subcomponent heavy chain; Complement C1s subcomponent light chain]	complement activation, classical pathway [GO:0006958]; innate immune response [GO:0045087]; proteolysis [GO:0006508]	blood microparticle [GO:0072562]; complement component C1 complex [GO:0005602]; extracellular region [GO:0005576]; extracellular space [GO:0005615]	calcium ion binding [GO:0005509]; identical protein binding [GO:0042802]; serine-type endopeptidase activity [GO:0004252]
A0A075B6K5	LV39_HUMAN	IGLV3-9	Immunoglobulin lambda variable 3-9	adaptive immune response [GO:0002250]; immune response [GO:0006955]	extracellular space [GO:0005615]; immunoglobulin complex [GO:0019814]; plasma membrane [GO:0005886]
P07357	CO8A_HUMAN	C8A	Complement component C8 alpha chain (Complement component 8 subunit alpha)	complement activation [GO:0006956]; complement activation, alternative pathway [GO:0006957]; complement activation, classical pathway [GO:0006958]; cytolysis [GO:0019835]; immune response [GO:0006955]; positive regulation of immune response [GO:0050778]	blood microparticle [GO:0072562]; extracellular exosome [GO:0070062]; extracellular region [GO:0005576]; extracellular space [GO:0005615]; membrane [GO:0016020]; membrane attack complex [GO:0005579]	complement binding [GO:0001848]; protein-containing complex binding [GO:0044877]
P18428	LBP_HUMAN	LBP	Lipopolysaccharide-binding protein (LBP)	acute-phase response [GO:0006953]; cell surface pattern recognition receptor signaling pathway [GO:0002752]; cellular defense response [GO:0006968]; cellular response to lipopolysaccharide [GO:0071222]; cellular response to lipoteichoic acid [GO:0071223]; defense response to Gram-negative bacterium [GO:0050829]; defense response to Gram-positive bacterium [GO:0050830]; detection of molecule of ba…	cell surface [GO:0009986]; extracellular exosome [GO:0070062]; extracellular region [GO:0005576]; extracellular space [GO:0005615]; membrane [GO:0016020]	coreceptor activity [GO:0015026]; lipopeptide binding [GO:0071723]; lipopolysaccharide binding [GO:0001530]; lipoteichoic acid binding [GO:0070891]; signaling receptor binding [GO:0005102]
A0A0B4J2D9	KVD13_HUMAN	IGKV1D-13	Immunoglobulin kappa variable 1D-13	adaptive immune response [GO:0002250]; immune response [GO:0006955]	extracellular space [GO:0005615]; immunoglobulin complex [GO:0019814]; plasma membrane [GO:0005886]
A0A0C4DH35	HV335_HUMAN	IGHV3-35	Probable non-functional immunoglobulin heavy variable 3-35	B cell receptor signaling pathway [GO:0050853]; complement activation, classical pathway [GO:0006958]; defense response to bacterium [GO:0042742]; innate immune response [GO:0045087]; phagocytosis, engulfment [GO:0006911]; phagocytosis, recognition [GO:0006910]; positive regulation of B cell activation [GO:0050871]	external side of plasma membrane [GO:0009897]; immunoglobulin complex, circulating [GO:0042571]	antigen binding [GO:0003823]; immunoglobulin receptor binding [GO:0034987]
O14791	APOL1_HUMAN	APOL1	Apolipoprotein L1 (Apolipoprotein L) (Apo-L) (ApoL) (Apolipoprotein L-I) (ApoL-I)	chloride transmembrane transport [GO:1902476]; cholesterol metabolic process [GO:0008203]; cytolysis by host of symbiont cells [GO:0051838]; innate immune response [GO:0045087]; lipid transport [GO:0006869]; lipoprotein metabolic process [GO:0042157]	blood microparticle [GO:0072562]; endoplasmic reticulum lumen [GO:0005788]; extracellular region [GO:0005576]; extracellular space [GO:0005615]; high-density lipoprotein particle [GO:0034364]; membrane [GO:0016020]; very-low-density lipoprotein particle [GO:0034361]	chloride channel activity [GO:0005254]; lipid binding [GO:0008289]
P04433	KV311_HUMAN	IGKV3-11	Immunoglobulin kappa variable 3-11 (Ig kappa chain V-III region VG)	adaptive immune response [GO:0002250]; immune response [GO:0006955]	blood microparticle [GO:0072562]; extracellular exosome [GO:0070062]; extracellular region [GO:0005576]; extracellular space [GO:0005615]; immunoglobulin complex [GO:0019814]; plasma membrane [GO:0005886]	antigen binding [GO:0003823]
P03952	KLKB1_HUMAN	KLKB1	Plasma kallikrein (EC 3.4.21.34) (Fletcher factor) (Kininogenin) (Plasma prekallikrein) (PKK) [Cleaved into: Plasma kallikrein heavy chain; Plasma kallikrein light chain]	blood coagulation [GO:0007596]; blood coagulation, intrinsic pathway [GO:0007597]; Factor XII activation [GO:0002542]; fibrinolysis [GO:0042730]; plasminogen activation [GO:0031639]; positive regulation of fibrinolysis [GO:0051919]; proteolysis [GO:0006508]; zymogen activation [GO:0031638]	extracellular exosome [GO:0070062]; extracellular region [GO:0005576]; extracellular space [GO:0005615]; plasma membrane [GO:0005886]; serine-type endopeptidase complex [GO:1905370]	serine-type endopeptidase activity [GO:0004252]
A0A0C4DH32	HV320_HUMAN	IGHV3-20	Immunoglobulin heavy variable 3-20	B cell receptor signaling pathway [GO:0050853]; complement activation, classical pathway [GO:0006958]; defense response to bacterium [GO:0042742]; innate immune response [GO:0045087]; phagocytosis, engulfment [GO:0006911]; phagocytosis, recognition [GO:0006910]; positive regulation of B cell activation [GO:0050871]	external side of plasma membrane [GO:0009897]; immunoglobulin complex, circulating [GO:0042571]	antigen binding [GO:0003823]; immunoglobulin receptor binding [GO:0034987]
P01880	IGHD_HUMAN	IGHD	Immunoglobulin heavy constant delta (Ig delta chain C region) (Ig delta chain C region NIG-65) (Ig delta chain C region WAH)	adaptive immune response [GO:0002250]; B cell receptor signaling pathway [GO:0050853]; complement activation, classical pathway [GO:0006958]; defense response to bacterium [GO:0042742]; immune response [GO:0006955]; innate immune response [GO:0045087]; phagocytosis, engulfment [GO:0006911]; phagocytosis, recognition [GO:0006910]; positive regulation of B cell activation [GO:0050871]; positive reg…	blood microparticle [GO:0072562]; external side of plasma membrane [GO:0009897]; extracellular exosome [GO:0070062]; extracellular space [GO:0005615]; IgD immunoglobulin complex [GO:0071738]; immunoglobulin complex, circulating [GO:0042571]; plasma membrane [GO:0005886]	antigen binding [GO:0003823]; immunoglobulin receptor binding [GO:0034987]
A0A0C4DH69	KV109_HUMAN	IGKV1-9	Immunoglobulin kappa variable 1-9	adaptive immune response [GO:0002250]; immune response [GO:0006955]	extracellular space [GO:0005615]; immunoglobulin complex [GO:0019814]; plasma membrane [GO:0005886]
P02746	C1QB_HUMAN	C1QB	Complement C1q subcomponent subunit B	complement activation [GO:0006956]; complement activation, classical pathway [GO:0006958]; innate immune response [GO:0045087]; synapse pruning [GO:0098883]	blood microparticle [GO:0072562]; collagen trimer [GO:0005581]; collagen-containing extracellular matrix [GO:0062023]; complement component C1 complex [GO:0005602]; complement component C1q complex [GO:0062167]; extracellular region [GO:0005576]; postsynapse [GO:0098794]; synapse [GO:0045202]
A0A0C4DH38	HV551_HUMAN	IGHV5-51	Immunoglobulin heavy variable 5-51	B cell receptor signaling pathway [GO:0050853]; complement activation, classical pathway [GO:0006958]; defense response to bacterium [GO:0042742]; innate immune response [GO:0045087]; phagocytosis, engulfment [GO:0006911]; phagocytosis, recognition [GO:0006910]; positive regulation of B cell activation [GO:0050871]	external side of plasma membrane [GO:0009897]; immunoglobulin complex, circulating [GO:0042571]	antigen binding [GO:0003823]; immunoglobulin receptor binding [GO:0034987]
A0A0C4DH67	KV108_HUMAN	IGKV1-8	Immunoglobulin kappa variable 1-8	adaptive immune response [GO:0002250]; immune response [GO:0006955]	extracellular space [GO:0005615]; immunoglobulin complex [GO:0019814]; plasma membrane [GO:0005886]
P01602	KV105_HUMAN	IGKV1-5	Immunoglobulin kappa variable 1-5 (Ig kappa chain V-I region CAR) (Ig kappa chain V-I region EU) (Ig kappa chain V-I region HK102) (Ig kappa chain V-I region Kue)	adaptive immune response [GO:0002250]; immune response [GO:0006955]	blood microparticle [GO:0072562]; extracellular exosome [GO:0070062]; extracellular region [GO:0005576]; extracellular space [GO:0005615]; immunoglobulin complex [GO:0019814]; plasma membrane [GO:0005886]	antigen binding [GO:0003823]
P02743	SAMP_HUMAN	APCS	Serum amyloid P-component (SAP) (9.5S alpha-1-glycoprotein) [Cleaved into: Serum amyloid P-component(1-203)]	acute-phase response [GO:0006953]; chaperone-mediated protein complex assembly [GO:0051131]; innate immune response [GO:0045087]; negative regulation by host of viral exo-alpha-sialidase activity [GO:0044869]; negative regulation by host of viral glycoprotein metabolic process [GO:0044871]; negative regulation of acute inflammatory response [GO:0002674]; negative regulation of exo-alpha-sialidase…	blood microparticle [GO:0072562]; collagen-containing extracellular matrix [GO:0062023]; extracellular exosome [GO:0070062]; extracellular region [GO:0005576]; extracellular space [GO:0005615]; nucleus [GO:0005634]	calcium ion binding [GO:0005509]; carbohydrate binding [GO:0030246]; complement component C1q complex binding [GO:0001849]; identical protein binding [GO:0042802]; unfolded protein binding [GO:0051082]; virion binding [GO:0046790]
P01601	KVD16_HUMAN	IGKV1D-16	Immunoglobulin kappa variable 1D-16 (Ig kappa chain V-I region HK146) (Ig kappa chain V-I region HK189)	adaptive immune response [GO:0002250]; immune response [GO:0006955]	extracellular region [GO:0005576]; extracellular space [GO:0005615]; immunoglobulin complex [GO:0019814]; plasma membrane [GO:0005886]	antigen binding [GO:0003823]
Q08380	LG3BP_HUMAN	LGALS3BP	Galectin-3-binding protein (Basement membrane autoantigen p105) (Lectin galactoside-binding soluble 3-binding protein) (Mac-2-binding protein) (MAC2BP) (Mac-2 BP) (Tumor-associated antigen 90K)	cell adhesion [GO:0007155]; cellular defense response [GO:0006968]; signal transduction [GO:0007165]	blood microparticle [GO:0072562]; collagen-containing extracellular matrix [GO:0062023]; extracellular exosome [GO:0070062]; extracellular region [GO:0005576]; extracellular space [GO:0005615]; membrane [GO:0016020]; platelet dense granule lumen [GO:0031089]	scavenger receptor activity [GO:0005044]
P05090	APOD_HUMAN	APOD	Apolipoprotein D (Apo-D) (ApoD)	aging [GO:0007568]; angiogenesis [GO:0001525]; brain development [GO:0007420]; glucose metabolic process [GO:0006006]; lipid metabolic process [GO:0006629]; negative regulation of cytokine production involved in inflammatory response [GO:1900016]; negative regulation of focal adhesion assembly [GO:0051895]; negative regulation of lipoprotein lipid oxidation [GO:0060588]; negative regulation of mo…	cytoplasm [GO:0005737]; cytosolic ribosome [GO:0022626]; dendrite [GO:0030425]; endoplasmic reticulum [GO:0005783]; extracellular exosome [GO:0070062]; extracellular region [GO:0005576]; extracellular space [GO:0005615]; neuronal cell body [GO:0043025]; perinuclear region of cytoplasm [GO:0048471]	cholesterol binding [GO:0015485]; lipid transporter activity [GO:0005319]
A0A0B4J1X8	HV343_HUMAN	IGHV3-43	Immunoglobulin heavy variable 3-43	B cell receptor signaling pathway [GO:0050853]; complement activation, classical pathway [GO:0006958]; defense response to bacterium [GO:0042742]; innate immune response [GO:0045087]; phagocytosis, engulfment [GO:0006911]; phagocytosis, recognition [GO:0006910]; positive regulation of B cell activation [GO:0050871]	external side of plasma membrane [GO:0009897]; immunoglobulin complex, circulating [GO:0042571]	antigen binding [GO:0003823]; immunoglobulin receptor binding [GO:0034987]
P00748	FA12_HUMAN	F12	Coagulation factor XII (EC 3.4.21.38) (Hageman factor) (HAF) [Cleaved into: Coagulation factor XIIa heavy chain; Beta-factor XIIa part 1; Coagulation factor XIIa light chain (Beta-factor XIIa part 2)]	blood coagulation [GO:0007596]; blood coagulation, intrinsic pathway [GO:0007597]; Factor XII activation [GO:0002542]; fibrinolysis [GO:0042730]; innate immune response [GO:0045087]; plasma kallikrein-kinin cascade [GO:0002353]; positive regulation of blood coagulation [GO:0030194]; positive regulation of fibrinolysis [GO:0051919]; positive regulation of plasminogen activation [GO:0010756]; prote…	collagen-containing extracellular matrix [GO:0062023]; extracellular exosome [GO:0070062]; extracellular region [GO:0005576]; extracellular space [GO:0005615]; plasma membrane [GO:0005886]; rough endoplasmic reticulum [GO:0005791]; serine-type endopeptidase complex [GO:1905370]	calcium ion binding [GO:0005509]; misfolded protein binding [GO:0051787]; serine-type endopeptidase activity [GO:0004252]
A0A087WSY6	KVD15_HUMAN	IGKV3D-15	Immunoglobulin kappa variable 3D-15	adaptive immune response [GO:0002250]; immune response [GO:0006955]	extracellular space [GO:0005615]; immunoglobulin complex [GO:0019814]; plasma membrane [GO:0005886]
P05543	THBG_HUMAN	SERPINA7	Thyroxine-binding globulin (Serpin A7) (T4-binding globulin)	negative regulation of endopeptidase activity [GO:0010951]; thyroid hormone transport [GO:0070327]	extracellular exosome [GO:0070062]; extracellular region [GO:0005576]; extracellular space [GO:0005615]	serine-type endopeptidase inhibitor activity [GO:0004867]
P02538	K2C6A_HUMAN	KRT6A	Keratin, type II cytoskeletal 6A (Cytokeratin-6A) (CK-6A) (Cytokeratin-6D) (CK-6D) (Keratin-6A) (K6A) (Type-II keratin Kb6) (allergen Hom s 5)	antimicrobial humoral immune response mediated by antimicrobial peptide [GO:0061844]; cell differentiation [GO:0030154]; defense response to Gram-positive bacterium [GO:0050830]; intermediate filament organization [GO:0045109]; keratinization [GO:0031424]; killing of cells of another organism [GO:0031640]; morphogenesis of an epithelium [GO:0002009]; negative regulation of entry of bacterium into…	cytosol [GO:0005829]; extracellular exosome [GO:0070062]; keratin filament [GO:0045095]; membrane [GO:0016020]; nucleus [GO:0005634]	structural constituent of cytoskeleton [GO:0005200]; structural constituent of skin epidermis [GO:0030280]
P07360	CO8G_HUMAN	C8G	Complement component C8 gamma chain	complement activation, alternative pathway [GO:0006957]; complement activation, classical pathway [GO:0006958]; cytolysis [GO:0019835]; positive regulation of immune response [GO:0050778]	blood microparticle [GO:0072562]; extracellular exosome [GO:0070062]; extracellular region [GO:0005576]; membrane attack complex [GO:0005579]	complement binding [GO:0001848]; retinol binding [GO:0019841]
P21333	FLNA_HUMAN	FLNA	Filamin-A (FLN-A) (Actin-binding protein 280) (ABP-280) (Alpha-filamin) (Endothelial actin-binding protein) (Filamin-1) (Non-muscle filamin)	actin crosslink formation [GO:0051764]; actin cytoskeleton reorganization [GO:0031532]; adenylate cyclase-inhibiting dopamine receptor signaling pathway [GO:0007195]; angiogenesis [GO:0001525]; blood coagulation, intrinsic pathway [GO:0007597]; blood vessel remodeling [GO:0001974]; cell-cell junction organization [GO:0045216]; cilium assembly [GO:0060271]; cytoplasmic sequestering of protein [GO:…	actin cytoskeleton [GO:0015629]; actin filament bundle [GO:0032432]; axonal growth cone [GO:0044295]; brush border [GO:0005903]; cell cortex [GO:0005938]; cell-cell junction [GO:0005911]; cytoplasm [GO:0005737]; cytosol [GO:0005829]; extracellular exosome [GO:0070062]; extracellular region [GO:0005576]; focal adhesion [GO:0005925]; glycoprotein Ib-IX-V complex [GO:1990779]; membrane [GO:0016020];…	actin filament binding [GO:0051015]; cadherin binding [GO:0045296]; DNA-binding transcription factor binding [GO:0140297]; Fc-gamma receptor I complex binding [GO:0034988]; G protein-coupled receptor binding [GO:0001664]; GTPase binding [GO:0051020]; kinase binding [GO:0019900]; potassium channel regulator activity [GO:0015459]; protein homodimerization activity [GO:0042803]; protein kinase C bin…
A0A0A0MS15	HV349_HUMAN	IGHV3-49	Immunoglobulin heavy variable 3-49	B cell receptor signaling pathway [GO:0050853]; complement activation, classical pathway [GO:0006958]; defense response to bacterium [GO:0042742]; innate immune response [GO:0045087]; phagocytosis, engulfment [GO:0006911]; phagocytosis, recognition [GO:0006910]; positive regulation of B cell activation [GO:0050871]	external side of plasma membrane [GO:0009897]; immunoglobulin complex, circulating [GO:0042571]	antigen binding [GO:0003823]; immunoglobulin receptor binding [GO:0034987]
A0A0C4DH31	HV118_HUMAN	IGHV1-18	Immunoglobulin heavy variable 1-18	B cell receptor signaling pathway [GO:0050853]; complement activation, classical pathway [GO:0006958]; defense response to bacterium [GO:0042742]; innate immune response [GO:0045087]; phagocytosis, engulfment [GO:0006911]; phagocytosis, recognition [GO:0006910]; positive regulation of B cell activation [GO:0050871]	external side of plasma membrane [GO:0009897]; immunoglobulin complex, circulating [GO:0042571]	antigen binding [GO:0003823]; immunoglobulin receptor binding [GO:0034987]
P01824	HV439_HUMAN	IGHV4-39	Immunoglobulin heavy variable 4-39 (Ig heavy chain V-II region WAH)	B cell receptor signaling pathway [GO:0050853]; complement activation, classical pathway [GO:0006958]; defense response to bacterium [GO:0042742]; immune response [GO:0006955]; innate immune response [GO:0045087]; phagocytosis, engulfment [GO:0006911]; phagocytosis, recognition [GO:0006910]; positive regulation of B cell activation [GO:0050871]	external side of plasma membrane [GO:0009897]; extracellular region [GO:0005576]; immunoglobulin complex, circulating [GO:0042571]; plasma membrane [GO:0005886]	antigen binding [GO:0003823]; immunoglobulin receptor binding [GO:0034987]
P35542	SAA4_HUMAN	SAA4	Serum amyloid A-4 protein (Constitutively expressed serum amyloid A protein) (C-SAA)	acute-phase response [GO:0006953]	extracellular exosome [GO:0070062]; extracellular region [GO:0005576]; high-density lipoprotein particle [GO:0034364]
P22792	CPN2_HUMAN	CPN2	Carboxypeptidase N subunit 2 (Carboxypeptidase N 83 kDa chain) (Carboxypeptidase N large subunit) (Carboxypeptidase N polypeptide 2) (Carboxypeptidase N regulatory subunit)	protein stabilization [GO:0050821]	blood microparticle [GO:0072562]; extracellular exosome [GO:0070062]; extracellular matrix [GO:0031012]; extracellular region [GO:0005576]; extracellular space [GO:0005615]	enzyme regulator activity [GO:0030234]
P0DP06	HVD34_HUMAN	IGHV4-30-4	Immunoglobulin heavy variable 4-30-4	B cell receptor signaling pathway [GO:0050853]; complement activation, classical pathway [GO:0006958]; defense response to bacterium [GO:0042742]; innate immune response [GO:0045087]; phagocytosis, engulfment [GO:0006911]; phagocytosis, recognition [GO:0006910]; positive regulation of B cell activation [GO:0050871]	external side of plasma membrane [GO:0009897]; immunoglobulin complex, circulating [GO:0042571]	antigen binding [GO:0003823]; immunoglobulin receptor binding [GO:0034987]
P35908	K22E_HUMAN	KRT2	Keratin, type II cytoskeletal 2 epidermal (Cytokeratin-2e) (CK-2e) (Epithelial keratin-2e) (Keratin-2 epidermis) (Keratin-2e) (K2e) (Type-II keratin Kb2)	epidermis development [GO:0008544]; intermediate filament organization [GO:0045109]; keratinization [GO:0031424]; keratinocyte activation [GO:0032980]; keratinocyte development [GO:0003334]; keratinocyte migration [GO:0051546]; keratinocyte proliferation [GO:0043616]; peptide cross-linking [GO:0018149]; positive regulation of epidermis development [GO:0045684]	cornified envelope [GO:0001533]; cytoplasm [GO:0005737]; cytosol [GO:0005829]; extracellular exosome [GO:0070062]; extracellular space [GO:0005615]; intermediate filament [GO:0005882]; keratin filament [GO:0045095]; membrane [GO:0016020]; nucleus [GO:0005634]	cytoskeletal protein binding [GO:0008092]; structural constituent of cytoskeleton [GO:0005200]; structural constituent of skin epidermis [GO:0030280]
P01591	IGJ_HUMAN	JCHAIN	Immunoglobulin J chain (Joining chain of multimeric IgA and IgM)	adaptive immune response [GO:0002250]; antibacterial humoral response [GO:0019731]; glomerular filtration [GO:0003094]; humoral immune response [GO:0006959]; immune response [GO:0006955]; innate immune response [GO:0045087]; positive regulation of respiratory burst [GO:0060267]; protein-containing complex assembly [GO:0065003]; retina homeostasis [GO:0001895]	blood microparticle [GO:0072562]; dimeric IgA immunoglobulin complex [GO:0071750]; extracellular exosome [GO:0070062]; extracellular region [GO:0005576]; extracellular space [GO:0005615]; monomeric IgA immunoglobulin complex [GO:0071748]; pentameric IgM immunoglobulin complex [GO:0071756]; secretory dimeric IgA immunoglobulin complex [GO:0071752]; secretory IgA immunoglobulin complex [GO:0071751]	antigen binding [GO:0003823]; IgA binding [GO:0019862]; immunoglobulin receptor binding [GO:0034987]; protein homodimerization activity [GO:0042803]; protein-macromolecule adaptor activity [GO:0030674]
P04430	KV116_HUMAN	IGKV1-16	Immunoglobulin kappa variable 1-16 (Ig kappa chain V-I region BAN)	adaptive immune response [GO:0002250]; immune response [GO:0006955]	extracellular region [GO:0005576]; extracellular space [GO:0005615]; immunoglobulin complex [GO:0019814]; plasma membrane [GO:0005886]	antigen binding [GO:0003823]
A0A0B4J1V6	HV373_HUMAN	IGHV3-73	Immunoglobulin heavy variable 3-73	B cell receptor signaling pathway [GO:0050853]; complement activation, classical pathway [GO:0006958]; defense response to bacterium [GO:0042742]; innate immune response [GO:0045087]; phagocytosis, engulfment [GO:0006911]; phagocytosis, recognition [GO:0006910]; positive regulation of B cell activation [GO:0050871]	external side of plasma membrane [GO:0009897]; immunoglobulin complex, circulating [GO:0042571]	antigen binding [GO:0003823]; immunoglobulin receptor binding [GO:0034987]
P13647	K2C5_HUMAN	KRT5	Keratin, type II cytoskeletal 5 (58 kDa cytokeratin) (Cytokeratin-5) (CK-5) (Keratin-5) (K5) (Type-II keratin Kb5)	epidermis development [GO:0008544]; intermediate filament organization [GO:0045109]; intermediate filament polymerization [GO:0045107]; keratinization [GO:0031424]; regulation of cell migration [GO:0030334]; regulation of protein localization [GO:0032880]; response to mechanical stimulus [GO:0009612]	cytoplasm [GO:0005737]; cytosol [GO:0005829]; extracellular exosome [GO:0070062]; intermediate filament [GO:0005882]; keratin filament [GO:0045095]; membrane [GO:0016020]; nucleus [GO:0005634]	scaffold protein binding [GO:0097110]; structural constituent of cytoskeleton [GO:0005200]; structural constituent of skin epidermis [GO:0030280]
P51884	LUM_HUMAN	LUM	Lumican (Keratan sulfate proteoglycan lumican) (KSPG lumican)	collagen fibril organization [GO:0030199]; positive regulation of transcription by RNA polymerase II [GO:0045944]; positive regulation of transforming growth factor beta1 production [GO:0032914]; visual perception [GO:0007601]	collagen-containing extracellular matrix [GO:0062023]; extracellular exosome [GO:0070062]; extracellular matrix [GO:0031012]; extracellular region [GO:0005576]; extracellular space [GO:0005615]; fibrillar collagen trimer [GO:0005583]; Golgi lumen [GO:0005796]; lysosomal lumen [GO:0043202]	collagen binding [GO:0005518]; extracellular matrix structural constituent [GO:0005201]; extracellular matrix structural constituent conferring compression resistance [GO:0030021]
P06331	HV434_HUMAN	IGHV4-34	Immunoglobulin heavy variable 4-34 (Ig heavy chain V-II region ARH-77)	B cell receptor signaling pathway [GO:0050853]; complement activation, classical pathway [GO:0006958]; defense response to bacterium [GO:0042742]; immune response [GO:0006955]; innate immune response [GO:0045087]; phagocytosis, engulfment [GO:0006911]; phagocytosis, recognition [GO:0006910]; positive regulation of B cell activation [GO:0050871]	external side of plasma membrane [GO:0009897]; extracellular region [GO:0005576]; immunoglobulin complex, circulating [GO:0042571]; plasma membrane [GO:0005886]	antigen binding [GO:0003823]; immunoglobulin receptor binding [GO:0034987]
A0A0B4J2H0	HV69D_HUMAN	IGHV1-69D	Immunoglobulin heavy variable 1-69D	B cell receptor signaling pathway [GO:0050853]; complement activation, classical pathway [GO:0006958]; defense response to bacterium [GO:0042742]; innate immune response [GO:0045087]; phagocytosis, engulfment [GO:0006911]; phagocytosis, recognition [GO:0006910]; positive regulation of B cell activation [GO:0050871]	external side of plasma membrane [GO:0009897]; immunoglobulin complex, circulating [GO:0042571]	antigen binding [GO:0003823]; immunoglobulin receptor binding [GO:0034987]
P02788	TRFL_HUMAN	LTF	Lactotransferrin (Lactoferrin) (EC 3.4.21.-) (Growth-inhibiting protein 12) (Talalactoferrin) [Cleaved into: Lactoferricin-H (Lfcin-H); Kaliocin-1; Lactoferroxin-A; Lactoferroxin-B; Lactoferroxin-C]	antibacterial humoral response [GO:0019731]; antifungal humoral response [GO:0019732]; antimicrobial humoral immune response mediated by antimicrobial peptide [GO:0061844]; bone morphogenesis [GO:0060349]; defense response to Gram-negative bacterium [GO:0050829]; defense response to Gram-positive bacterium [GO:0050830]; disruption by host of symbiont membrane [GO:0052337]; humoral immune response…	cell surface [GO:0009986]; cytoplasm [GO:0005737]; early endosome [GO:0005769]; extracellular exosome [GO:0070062]; extracellular region [GO:0005576]; extracellular space [GO:0005615]; nucleus [GO:0005634]; phagocytic vesicle lumen [GO:0097013]; plasma membrane [GO:0005886]; protein-containing complex [GO:0032991]; recycling endosome [GO:0055037]; secretory granule [GO:0030141]; specific granule …	cysteine-type endopeptidase inhibitor activity [GO:0004869]; DNA binding [GO:0003677]; heparin binding [GO:0008201]; iron ion binding [GO:0005506]; lipopolysaccharide binding [GO:0001530]; protein serine/threonine kinase activator activity [GO:0043539]; serine-type endopeptidase activity [GO:0004252]
P04278	SHBG_HUMAN	SHBG	Sex hormone-binding globulin (SHBG) (Sex steroid-binding protein) (SBP) (Testis-specific androgen-binding protein) (ABP) (Testosterone-estradiol-binding globulin) (TeBG) (Testosterone-estrogen-binding globulin)		extracellular exosome [GO:0070062]; extracellular region [GO:0005576]	androgen binding [GO:0005497]; steroid binding [GO:0005496]
P01743	HV146_HUMAN	IGHV1-46	Immunoglobulin heavy variable 1-46 (Ig heavy chain V-I region DOT) (Ig heavy chain V-I region HG3) (Ig heavy chain V-I region Mot)	B cell receptor signaling pathway [GO:0050853]; complement activation, classical pathway [GO:0006958]; defense response to bacterium [GO:0042742]; immune response [GO:0006955]; innate immune response [GO:0045087]; phagocytosis, engulfment [GO:0006911]; phagocytosis, recognition [GO:0006910]; positive regulation of B cell activation [GO:0050871]	external side of plasma membrane [GO:0009897]; extracellular region [GO:0005576]; immunoglobulin complex, circulating [GO:0042571]; plasma membrane [GO:0005886]	antigen binding [GO:0003823]; immunoglobulin receptor binding [GO:0034987]
P36980	FHR2_HUMAN	CFHR2	Complement factor H-related protein 2 (FHR-2) (DDESK59) (H factor-like 3) (H factor-like protein 2)	complement activation [GO:0006956]; cytolysis by host of symbiont cells [GO:0051838]; negative regulation of protein binding [GO:0032091]	extracellular region [GO:0005576]; extracellular space [GO:0005615]; protein-containing complex [GO:0032991]	complement component C3b binding [GO:0001851]; identical protein binding [GO:0042802]
P01742	HV169_HUMAN	IGHV1-69	Immunoglobulin heavy variable 1-69 (Ig heavy chain V-I region EU) (Ig heavy chain V-I region SIE) (Ig heavy chain V-I region WOL)	B cell receptor signaling pathway [GO:0050853]; complement activation, classical pathway [GO:0006958]; defense response to bacterium [GO:0042742]; immune response [GO:0006955]; innate immune response [GO:0045087]; phagocytosis, engulfment [GO:0006911]; phagocytosis, recognition [GO:0006910]; positive regulation of B cell activation [GO:0050871]	external side of plasma membrane [GO:0009897]; extracellular region [GO:0005576]; immunoglobulin complex, circulating [GO:0042571]; plasma membrane [GO:0005886]	antigen binding [GO:0003823]; immunoglobulin receptor binding [GO:0034987]
A0A075B6S9	KV137_HUMAN	IGKV1-37	Probable non-functional immunoglobulinn kappa variable 1-37	adaptive immune response [GO:0002250]; immune response [GO:0006955]	extracellular space [GO:0005615]; immunoglobulin complex [GO:0019814]; plasma membrane [GO:0005886]
A0A0C4DH33	HV124_HUMAN	IGHV1-24	Immunoglobulin heavy variable 1-24	B cell receptor signaling pathway [GO:0050853]; complement activation, classical pathway [GO:0006958]; defense response to bacterium [GO:0042742]; innate immune response [GO:0045087]; phagocytosis, engulfment [GO:0006911]; phagocytosis, recognition [GO:0006910]; positive regulation of B cell activation [GO:0050871]	external side of plasma membrane [GO:0009897]; immunoglobulin complex, circulating [GO:0042571]	antigen binding [GO:0003823]; immunoglobulin receptor binding [GO:0034987]
A0A0C4DH68	KV224_HUMAN	IGKV2-24	Immunoglobulin kappa variable 2-24	adaptive immune response [GO:0002250]; immune response [GO:0006955]	extracellular space [GO:0005615]; immunoglobulin complex [GO:0019814]; plasma membrane [GO:0005886]
A0A075B6R9	KVD24_HUMAN	IGKV2D-24	Probable non-functional immunoglobulin kappa variable 2D-24	adaptive immune response [GO:0002250]; immune response [GO:0006955]	extracellular space [GO:0005615]; immunoglobulin complex [GO:0019814]; plasma membrane [GO:0005886]
O75636	FCN3_HUMAN	FCN3	Ficolin-3 (Collagen/fibrinogen domain-containing lectin 3 p35) (Collagen/fibrinogen domain-containing protein 3) (Hakata antigen)	cell surface pattern recognition receptor signaling pathway [GO:0002752]; complement activation [GO:0006956]; complement activation, lectin pathway [GO:0001867]; defense response to virus [GO:0051607]; negative regulation of RNA biosynthetic process [GO:1902679]; negative regulation of viral entry into host cell [GO:0046597]; positive regulation of opsonization [GO:1903028]; proteolysis [GO:00065…	blood microparticle [GO:0072562]; collagen trimer [GO:0005581]; collagen-containing extracellular matrix [GO:0062023]; external side of plasma membrane [GO:0009897]; extracellular region [GO:0005576]; extracellular space [GO:0005615]; serine-type endopeptidase complex [GO:1905370]	antigen binding [GO:0003823]; carbohydrate binding [GO:0030246]; identical protein binding [GO:0042802]; metal ion binding [GO:0046872]
P02654	APOC1_HUMAN	APOC1	Apolipoprotein C-I (Apo-CI) (ApoC-I) (Apolipoprotein C1) [Cleaved into: Truncated apolipoprotein C-I]	cholesterol efflux [GO:0033344]; cholesterol metabolic process [GO:0008203]; chylomicron remnant clearance [GO:0034382]; high-density lipoprotein particle remodeling [GO:0034375]; lipid metabolic process [GO:0006629]; lipoprotein metabolic process [GO:0042157]; negative regulation of cholesterol transport [GO:0032375]; negative regulation of fatty acid biosynthetic process [GO:0045717]; negative …	chylomicron [GO:0042627]; endoplasmic reticulum [GO:0005783]; extracellular region [GO:0005576]; high-density lipoprotein particle [GO:0034364]; very-low-density lipoprotein particle [GO:0034361]	fatty acid binding [GO:0005504]; lipase inhibitor activity [GO:0055102]; phosphatidylcholine binding [GO:0031210]; phosphatidylcholine-sterol O-acyltransferase activator activity [GO:0060228]; phospholipase inhibitor activity [GO:0004859]
A0A0C4DH29	HV103_HUMAN	IGHV1-3	Immunoglobulin heavy variable 1-3	B cell receptor signaling pathway [GO:0050853]; complement activation, classical pathway [GO:0006958]; defense response to bacterium [GO:0042742]; innate immune response [GO:0045087]; phagocytosis, engulfment [GO:0006911]; phagocytosis, recognition [GO:0006910]; positive regulation of B cell activation [GO:0050871]	external side of plasma membrane [GO:0009897]; immunoglobulin complex, circulating [GO:0042571]	antigen binding [GO:0003823]; immunoglobulin receptor binding [GO:0034987]
P23083	HV102_HUMAN	IGHV1-2	Immunoglobulin heavy variable 1-2 (Ig heavy chain V-I region ND) (Ig heavy chain V-I region V35)	B cell receptor signaling pathway [GO:0050853]; complement activation, classical pathway [GO:0006958]; defense response to bacterium [GO:0042742]; immune response [GO:0006955]; innate immune response [GO:0045087]; phagocytosis, engulfment [GO:0006911]; phagocytosis, recognition [GO:0006910]; positive regulation of B cell activation [GO:0050871]	external side of plasma membrane [GO:0009897]; extracellular region [GO:0005576]; immunoglobulin complex, circulating [GO:0042571]; plasma membrane [GO:0005886]	antigen binding [GO:0003823]; immunoglobulin receptor binding [GO:0034987]
P0DP01	HV108_HUMAN	IGHV1-8	Immunoglobulin heavy variable 1-8	B cell receptor signaling pathway [GO:0050853]; complement activation, classical pathway [GO:0006958]; defense response to bacterium [GO:0042742]; innate immune response [GO:0045087]; phagocytosis, engulfment [GO:0006911]; phagocytosis, recognition [GO:0006910]; positive regulation of B cell activation [GO:0050871]	external side of plasma membrane [GO:0009897]; immunoglobulin complex, circulating [GO:0042571]	antigen binding [GO:0003823]; immunoglobulin receptor binding [GO:0034987]
Q562R1	ACTBL_HUMAN	ACTBL2	Beta-actin-like protein 2 (Kappa-actin)	axonogenesis [GO:0007409]; cell motility [GO:0048870]	actin filament [GO:0005884]; axon [GO:0030424]; cytoplasm [GO:0005737]; extracellular exosome [GO:0070062]; extracellular space [GO:0005615]; glutamatergic synapse [GO:0098978]; membrane [GO:0016020]; NuA4 histone acetyltransferase complex [GO:0035267]; synapse [GO:0045202]	ATP binding [GO:0005524]; protein kinase binding [GO:0019901]; structural constituent of postsynaptic actin cytoskeleton [GO:0098973]
P00488	F13A_HUMAN	F13A1	Coagulation factor XIII A chain (Coagulation factor XIIIa) (EC 2.3.2.13) (Protein-glutamine gamma-glutamyltransferase A chain) (Transglutaminase A chain)	blood coagulation [GO:0007596]; blood coagulation, fibrin clot formation [GO:0072378]; peptide cross-linking [GO:0018149]	blood microparticle [GO:0072562]; collagen-containing extracellular matrix [GO:0062023]; extracellular region [GO:0005576]; extracellular space [GO:0005615]; platelet alpha granule lumen [GO:0031093]; transferase complex [GO:1990234]	metal ion binding [GO:0046872]; protein-glutamine gamma-glutamyltransferase activity [GO:0003810]
P08779	K1C16_HUMAN	KRT16	Keratin, type I cytoskeletal 16 (Cytokeratin-16) (CK-16) (Keratin-16) (K16)	aging [GO:0007568]; cytoskeleton organization [GO:0007010]; epithelial cell differentiation [GO:0030855]; establishment of skin barrier [GO:0061436]; hair cycle [GO:0042633]; inflammatory response [GO:0006954]; innate immune response [GO:0045087]; intermediate filament organization [GO:0045109]; keratinization [GO:0031424]; keratinocyte differentiation [GO:0030216]; keratinocyte migration [GO:005…	cornified envelope [GO:0001533]; cytoskeleton [GO:0005856]; cytosol [GO:0005829]; extracellular exosome [GO:0070062]; intermediate filament [GO:0005882]; nucleus [GO:0005634]	structural constituent of cytoskeleton [GO:0005200]
A0A075B6H7	KV37_HUMAN	IGKV3-7	Probable non-functional immunoglobulin kappa variable 3-7	adaptive immune response [GO:0002250]; immune response [GO:0006955]	extracellular space [GO:0005615]; immunoglobulin complex [GO:0019814]; plasma membrane [GO:0005886]
P02533	K1C14_HUMAN	KRT14	Keratin, type I cytoskeletal 14 (Cytokeratin-14) (CK-14) (Keratin-14) (K14)	aging [GO:0007568]; epidermis development [GO:0008544]; epithelial cell differentiation [GO:0030855]; hair cycle [GO:0042633]; intermediate filament bundle assembly [GO:0045110]; intermediate filament organization [GO:0045109]; keratinocyte differentiation [GO:0030216]; stem cell differentiation [GO:0048863]	basal part of cell [GO:0045178]; cornified envelope [GO:0001533]; cytoplasm [GO:0005737]; cytoskeleton [GO:0005856]; cytosol [GO:0005829]; extracellular exosome [GO:0070062]; intermediate filament [GO:0005882]; keratin filament [GO:0045095]; nucleus [GO:0005634]	keratin filament binding [GO:1990254]; structural constituent of cytoskeleton [GO:0005200]
A0A087WSZ0	KVD08_HUMAN	IGKV1D-8	Immunoglobulin kappa variable 1D-8	adaptive immune response [GO:0002250]; immune response [GO:0006955]	extracellular space [GO:0005615]; immunoglobulin complex [GO:0019814]; plasma membrane [GO:0005886]
O75882	ATRN_HUMAN	ATRN	Attractin (DPPT-L) (Mahogany homolog)	animal organ morphogenesis [GO:0009887]; cell migration [GO:0016477]; cerebellum development [GO:0021549]; inflammatory response [GO:0006954]; myelination [GO:0042552]; pigmentation [GO:0043473]; regulation of multicellular organism growth [GO:0040014]; response to oxidative stress [GO:0006979]; substrate adhesion-dependent cell spreading [GO:0034446]; tissue development [GO:0009888]	basement membrane [GO:0005604]; cytoplasm [GO:0005737]; extracellular exosome [GO:0070062]; extracellular space [GO:0005615]; plasma membrane [GO:0005886]	carbohydrate binding [GO:0030246]; signaling receptor activity [GO:0038023]
P07996	TSP1_HUMAN	THBS1	Thrombospondin-1 (Glycoprotein G)	behavioral response to pain [GO:0048266]; cell adhesion [GO:0007155]; cell migration [GO:0016477]; cellular response to growth factor stimulus [GO:0071363]; cellular response to heat [GO:0034605]; cellular response to tumor necrosis factor [GO:0071356]; chronic inflammatory response [GO:0002544]; engulfment of apoptotic cell [GO:0043652]; immune response [GO:0006955]; inflammatory response [GO:00…	cell surface [GO:0009986]; collagen-containing extracellular matrix [GO:0062023]; endoplasmic reticulum [GO:0005783]; endoplasmic reticulum lumen [GO:0005788]; external side of plasma membrane [GO:0009897]; extracellular exosome [GO:0070062]; extracellular matrix [GO:0031012]; extracellular region [GO:0005576]; extracellular space [GO:0005615]; fibrinogen complex [GO:0005577]; platelet alpha gran…	calcium ion binding [GO:0005509]; collagen V binding [GO:0070052]; extracellular matrix structural constituent [GO:0005201]; fibrinogen binding [GO:0070051]; fibroblast growth factor binding [GO:0017134]; fibronectin binding [GO:0001968]; heparin binding [GO:0008201]; identical protein binding [GO:0042802]; integrin binding [GO:0005178]; laminin binding [GO:0043236]; low-density lipoprotein parti…
A0A0J9YXX1	HV5X1_HUMAN	IGHV5-10-1	Immunoglobulin heavy variable 5-10-1	B cell receptor signaling pathway [GO:0050853]; complement activation, classical pathway [GO:0006958]; defense response to bacterium [GO:0042742]; innate immune response [GO:0045087]; phagocytosis, engulfment [GO:0006911]; phagocytosis, recognition [GO:0006910]; positive regulation of B cell activation [GO:0050871]	external side of plasma membrane [GO:0009897]; immunoglobulin complex, circulating [GO:0042571]	antigen binding [GO:0003823]; immunoglobulin receptor binding [GO:0034987]
P15814	IGLL1_HUMAN	IGLL1	Immunoglobulin lambda-like polypeptide 1 (CD179 antigen-like family member B) (Ig lambda-5) (Immunoglobulin omega polypeptide) (Immunoglobulin-related protein 14.1) (CD antigen CD179b)	B cell receptor signaling pathway [GO:0050853]; complement activation, classical pathway [GO:0006958]; defense response to bacterium [GO:0042742]; immune response [GO:0006955]; innate immune response [GO:0045087]; phagocytosis, engulfment [GO:0006911]; phagocytosis, recognition [GO:0006910]; positive regulation of B cell activation [GO:0050871]	endoplasmic reticulum [GO:0005783]; external side of plasma membrane [GO:0009897]; extracellular region [GO:0005576]; immunoglobulin complex, circulating [GO:0042571]; membrane [GO:0016020]	antigen binding [GO:0003823]; immunoglobulin receptor binding [GO:0034987]
P35527	K1C9_HUMAN	KRT9	Keratin, type I cytoskeletal 9 (Cytokeratin-9) (CK-9) (Keratin-9) (K9)	epidermis development [GO:0008544]; epithelial cell differentiation [GO:0030855]; intermediate filament organization [GO:0045109]; skin development [GO:0043588]; spermatogenesis [GO:0007283]	cytoskeleton [GO:0005856]; cytosol [GO:0005829]; extracellular exosome [GO:0070062]; extracellular space [GO:0005615]; keratin filament [GO:0045095]; membrane [GO:0016020]; nucleus [GO:0005634]	structural constituent of cytoskeleton [GO:0005200]
P32119	PRDX2_HUMAN	PRDX2	Peroxiredoxin-2 (EC 1.11.1.24) (Natural killer cell-enhancing factor B) (NKEF-B) (PRP) (Thiol-specific antioxidant protein) (TSA) (Thioredoxin peroxidase 1) (Thioredoxin-dependent peroxide reductase 1) (Thioredoxin-dependent peroxiredoxin 2)	cell redox homeostasis [GO:0045454]; cellular response to oxidative stress [GO:0034599]; defense response to tumor cell [GO:0002357]; extrinsic apoptotic signaling pathway [GO:0097191]; hydrogen peroxide catabolic process [GO:0042744]; leukocyte activation [GO:0045321]; negative regulation of apoptotic process [GO:0043066]; negative regulation of extrinsic apoptotic signaling pathway in absence o…	cytoplasm [GO:0005737]; cytosol [GO:0005829]; extracellular exosome [GO:0070062]	antioxidant activity [GO:0016209]; thioredoxin peroxidase activity [GO:0008379]
P02741	CRP_HUMAN	CRP	C-reactive protein [Cleaved into: C-reactive protein(1-205)]	acute-phase response [GO:0006953]; defense response to Gram-positive bacterium [GO:0050830]; inflammatory response [GO:0006954]; innate immune response [GO:0045087]; negative regulation of lipid storage [GO:0010888]; negative regulation of macrophage derived foam cell differentiation [GO:0010745]; negative regulation of mononuclear cell proliferation [GO:0032945]; opsonization [GO:0008228]; posit…	extracellular region [GO:0005576]; extracellular space [GO:0005615]	calcium ion binding [GO:0005509]; choline binding [GO:0033265]; complement component C1q complex binding [GO:0001849]; identical protein binding [GO:0042802]; low-density lipoprotein particle binding [GO:0030169]; low-density lipoprotein particle receptor binding [GO:0050750]
A0A075B6Q5	HV364_HUMAN	IGHV3-64	Immunoglobulin heavy variable 3-64	B cell receptor signaling pathway [GO:0050853]; complement activation, classical pathway [GO:0006958]; defense response to bacterium [GO:0042742]; innate immune response [GO:0045087]; phagocytosis, engulfment [GO:0006911]; phagocytosis, recognition [GO:0006910]; positive regulation of B cell activation [GO:0050871]	external side of plasma membrane [GO:0009897]; immunoglobulin complex, circulating [GO:0042571]	antigen binding [GO:0003823]; immunoglobulin receptor binding [GO:0034987]
P01706	LV211_HUMAN	IGLV2-11	Immunoglobulin lambda variable 2-11 (Ig gamma lambda chain V-II region DOT) (Ig lambda chain V-II region BOH) (Ig lambda chain V-II region BUR) (Ig lambda chain V-II region NIG-58) (Ig lambda chain V-II region TRO) (Ig lambda chain V-II region WIN)	adaptive immune response [GO:0002250]; immune response [GO:0006955]	extracellular region [GO:0005576]; extracellular space [GO:0005615]; immunoglobulin complex [GO:0019814]; plasma membrane [GO:0005886]	antigen binding [GO:0003823]
P0DTE1	HV383_HUMAN	IGHV3-38-3	Probable non-functional immunoglobulin heavy variable 3-38-3	adaptive immune response [GO:0002250]	extracellular region [GO:0005576]; immunoglobulin complex [GO:0019814]; plasma membrane [GO:0005886]
A0A0C4DH55	KVD07_HUMAN	IGKV3D-7	Immunoglobulin kappa variable 3D-7	adaptive immune response [GO:0002250]; immune response [GO:0006955]	extracellular space [GO:0005615]; immunoglobulin complex [GO:0019814]; plasma membrane [GO:0005886]
P01700	LV147_HUMAN	IGLV1-47	Immunoglobulin lambda variable 1-47 (Ig lambda chain V-I region HA) (Ig lambda chain V-I region WAH)	adaptive immune response [GO:0002250]; immune response [GO:0006955]	blood microparticle [GO:0072562]; extracellular region [GO:0005576]; extracellular space [GO:0005615]; immunoglobulin complex [GO:0019814]; plasma membrane [GO:0005886]	antigen binding [GO:0003823]
P02745	C1QA_HUMAN	C1QA	Complement C1q subcomponent subunit A	aging [GO:0007568]; astrocyte activation [GO:0048143]; cell-cell signaling [GO:0007267]; complement activation [GO:0006956]; complement activation, classical pathway [GO:0006958]; complement-mediated synapse pruning [GO:0150062]; innate immune response [GO:0045087]; microglial cell activation [GO:0001774]; neuron remodeling [GO:0016322]; positive regulation of neuron death [GO:1901216]; synapse o…	collagen trimer [GO:0005581]; collagen-containing extracellular matrix [GO:0062023]; complement component C1 complex [GO:0005602]; complement component C1q complex [GO:0062167]; extracellular region [GO:0005576]; postsynapse [GO:0098794]; synapse [GO:0045202]	amyloid-beta binding [GO:0001540]
P04275	VWF_HUMAN	VWF	von Willebrand factor (vWF) [Cleaved into: von Willebrand antigen 2 (von Willebrand antigen II)]	blood coagulation [GO:0007596]; cell adhesion [GO:0007155]; cell-substrate adhesion [GO:0031589]; hemostasis [GO:0007599]; platelet activation [GO:0030168]; positive regulation of intracellular signal transduction [GO:1902533]; response to wounding [GO:0009611]	collagen-containing extracellular matrix [GO:0062023]; endoplasmic reticulum [GO:0005783]; extracellular exosome [GO:0070062]; extracellular matrix [GO:0031012]; extracellular region [GO:0005576]; extracellular space [GO:0005615]; platelet alpha granule [GO:0031091]; platelet alpha granule lumen [GO:0031093]; Weibel-Palade body [GO:0033093]	chaperone binding [GO:0051087]; collagen binding [GO:0005518]; identical protein binding [GO:0042802]; immunoglobulin binding [GO:0019865]; integrin binding [GO:0005178]; protease binding [GO:0002020]; protein N-terminus binding [GO:0047485]
P01717	LV325_HUMAN	IGLV3-25	Immunoglobulin lambda variable 3-25 (Ig lambda chain V-IV region Hil)	adaptive immune response [GO:0002250]; immune response [GO:0006955]	blood microparticle [GO:0072562]; extracellular region [GO:0005576]; extracellular space [GO:0005615]; immunoglobulin complex [GO:0019814]; plasma membrane [GO:0005886]	antigen binding [GO:0003823]
P02747	C1QC_HUMAN	C1QC	Complement C1q subcomponent subunit C	complement activation, classical pathway [GO:0006958]; immune response [GO:0006955]; innate immune response [GO:0045087]; negative regulation of granulocyte differentiation [GO:0030853]; negative regulation of macrophage differentiation [GO:0045650]; synapse pruning [GO:0098883]	blood microparticle [GO:0072562]; collagen trimer [GO:0005581]; collagen-containing extracellular matrix [GO:0062023]; complement component C1 complex [GO:0005602]; complement component C1q complex [GO:0062167]; extracellular region [GO:0005576]; extracellular space [GO:0005615]; postsynapse [GO:0098794]; synapse [GO:0045202]
P05452	TETN_HUMAN	CLEC3B	Tetranectin (TN) (C-type lectin domain family 3 member B) (Plasminogen kringle 4-binding protein)	bone mineralization [GO:0030282]; cellular response to organic substance [GO:0071310]; cellular response to transforming growth factor beta stimulus [GO:0071560]; ossification [GO:0001503]; positive regulation of plasminogen activation [GO:0010756]	collagen-containing extracellular matrix [GO:0062023]; cytoplasm [GO:0005737]; extracellular exosome [GO:0070062]; extracellular region [GO:0005576]; extracellular space [GO:0005615]; granular component [GO:0001652]; platelet dense granule lumen [GO:0031089]	calcium ion binding [GO:0005509]; carbohydrate binding [GO:0030246]; heparin binding [GO:0008201]; kringle domain binding [GO:0036143]
P80108	PHLD_HUMAN	GPLD1	Phosphatidylinositol-glycan-specific phospholipase D (PI-G PLD) (EC 3.1.4.50) (Glycoprotein phospholipase D) (Glycosyl-phosphatidylinositol-specific phospholipase D) (GPI-PLD) (GPI-specific phospholipase D)	C-terminal protein lipidation [GO:0006501]; cell migration involved in sprouting angiogenesis [GO:0002042]; cellular response to calcium ion [GO:0071277]; cellular response to cholesterol [GO:0071397]; cellular response to insulin stimulus [GO:0032869]; cellular response to pH [GO:0071467]; cellular response to triglyceride [GO:0071401]; cellular response to xenobiotic stimulus [GO:0071466]; chon…	cytoplasm [GO:0005737]; extracellular exosome [GO:0070062]; extracellular matrix [GO:0031012]; extracellular region [GO:0005576]; extracellular space [GO:0005615]; intracellular membrane-bounded organelle [GO:0043231]; lysosomal membrane [GO:0005765]	glycosylphosphatidylinositol phospholipase D activity [GO:0004621]; phospholipase D activity [GO:0004630]; sodium channel regulator activity [GO:0017080]
P13646	K1C13_HUMAN	KRT13	Keratin, type I cytoskeletal 13 (Cytokeratin-13) (CK-13) (Keratin-13) (K13)	cytoskeleton organization [GO:0007010]; epithelial cell differentiation [GO:0030855]; intermediate filament organization [GO:0045109]; regulation of translation in response to stress [GO:0043555]	cytoskeleton [GO:0005856]; cytosol [GO:0005829]; extracellular exosome [GO:0070062]; intermediate filament cytoskeleton [GO:0045111]; keratin filament [GO:0045095]; nucleus [GO:0005634]	structural molecule activity [GO:0005198]
A0A075B6R2	HV404_HUMAN	IGHV4-4	Immunoglobulin heavy variable 4-4	B cell receptor signaling pathway [GO:0050853]; complement activation, classical pathway [GO:0006958]; defense response to bacterium [GO:0042742]; innate immune response [GO:0045087]; phagocytosis, engulfment [GO:0006911]; phagocytosis, recognition [GO:0006910]; positive regulation of B cell activation [GO:0050871]	external side of plasma membrane [GO:0009897]; immunoglobulin complex, circulating [GO:0042571]	antigen binding [GO:0003823]; immunoglobulin receptor binding [GO:0034987]
P15169	CBPN_HUMAN	CPN1	Carboxypeptidase N catalytic chain (CPN) (EC 3.4.17.3) (Anaphylatoxin inactivator) (Arginine carboxypeptidase) (Carboxypeptidase N polypeptide 1) (Carboxypeptidase N small subunit) (Kininase-1) (Lysine carboxypeptidase) (Plasma carboxypeptidase B) (Serum carboxypeptidase N) (SCPN)	bradykinin catabolic process [GO:0010815]; peptide metabolic process [GO:0006518]; protein catabolic process [GO:0030163]; protein processing [GO:0016485]; response to glucocorticoid [GO:0051384]	extracellular region [GO:0005576]; extracellular space [GO:0005615]	metallocarboxypeptidase activity [GO:0004181]; zinc ion binding [GO:0008270]
P20851	C4BPB_HUMAN	C4BPB	C4b-binding protein beta chain	blood coagulation [GO:0007596]; complement activation, classical pathway [GO:0006958]; innate immune response [GO:0045087]; negative regulation of complement activation, classical pathway [GO:0045959]; positive regulation of protein catabolic process [GO:0045732]; regulation of opsonization [GO:1903027]; response to symbiotic bacterium [GO:0009609]	extracellular region [GO:0005576]; extracellular space [GO:0005615]; plasma membrane [GO:0005886]
A0A0C4DH36	HV338_HUMAN	IGHV3-38	Probable non-functional immunoglobulin heavy variable 3-38	B cell receptor signaling pathway [GO:0050853]; complement activation, classical pathway [GO:0006958]; defense response to bacterium [GO:0042742]; innate immune response [GO:0045087]; phagocytosis, engulfment [GO:0006911]; phagocytosis, recognition [GO:0006910]; positive regulation of B cell activation [GO:0050871]	external side of plasma membrane [GO:0009897]; immunoglobulin complex, circulating [GO:0042571]	antigen binding [GO:0003823]; immunoglobulin receptor binding [GO:0034987]
P35030	TRY3_HUMAN	PRSS3	Trypsin-3 (EC 3.4.21.4) (Brain trypsinogen) (Mesotrypsin) (Mesotrypsinogen) (Serine protease 3) (Serine protease 4) (Trypsin III) (Trypsin IV)	antimicrobial humoral response [GO:0019730]; digestion [GO:0007586]; endothelial cell migration [GO:0043542]; proteolysis [GO:0006508]; zymogen activation [GO:0031638]	extracellular region [GO:0005576]; extracellular space [GO:0005615]; tertiary granule lumen [GO:1904724]	calcium ion binding [GO:0005509]; serine-type endopeptidase activity [GO:0004252]; serine-type peptidase activity [GO:0008236]
P01718	LV327_HUMAN	IGLV3-27	Immunoglobulin lambda variable 3-27 (Ig lambda chain V-IV region Kern)	adaptive immune response [GO:0002250]; immune response [GO:0006955]	extracellular region [GO:0005576]; extracellular space [GO:0005615]; immunoglobulin complex [GO:0019814]; plasma membrane [GO:0005886]	antigen binding [GO:0003823]
P01715	LV301_HUMAN	IGLV3-1	Immunoglobulin lambda variable 3-1 (Ig lambda chain V-IV region Bau) (Ig lambda chain V-IV region MOL) (Ig lambda chain V-IV region X)	adaptive immune response [GO:0002250]; immune response [GO:0006955]	extracellular region [GO:0005576]; extracellular space [GO:0005615]; immunoglobulin complex [GO:0019814]; plasma membrane [GO:0005886]	antigen binding [GO:0003823]
P00742	FA10_HUMAN	F10	Coagulation factor X (EC 3.4.21.6) (Stuart factor) (Stuart-Prower factor) [Cleaved into: Factor X light chain; Factor X heavy chain; Activated factor Xa heavy chain]	blood coagulation [GO:0007596]; blood coagulation, common pathway [GO:0072377]; positive regulation of cell migration [GO:0030335]; positive regulation of protein kinase B signaling [GO:0051897]; proteolysis [GO:0006508]; zymogen activation [GO:0031638]	endoplasmic reticulum lumen [GO:0005788]; external side of plasma membrane [GO:0009897]; extracellular region [GO:0005576]; extracellular space [GO:0005615]; Golgi lumen [GO:0005796]; plasma membrane [GO:0005886]; serine-type endopeptidase complex [GO:1905370]	calcium ion binding [GO:0005509]; phospholipid binding [GO:0005543]; serine-type endopeptidase activity [GO:0004252]
Q04695	K1C17_HUMAN	KRT17	Keratin, type I cytoskeletal 17 (39.1) (Cytokeratin-17) (CK-17) (Keratin-17) (K17)	epithelial cell differentiation [GO:0030855]; hair follicle morphogenesis [GO:0031069]; intermediate filament organization [GO:0045109]; keratinization [GO:0031424]; positive regulation of cell growth [GO:0030307]; positive regulation of hair follicle development [GO:0051798]; positive regulation of translation [GO:0045727]	cornified envelope [GO:0001533]; cytoskeleton [GO:0005856]; cytosol [GO:0005829]; intermediate filament cytoskeleton [GO:0045111]; keratin filament [GO:0045095]	structural molecule activity [GO:0005198]
A0A075B6K4	LV310_HUMAN	IGLV3-10	Immunoglobulin lambda variable 3-10	adaptive immune response [GO:0002250]; immune response [GO:0006955]	extracellular space [GO:0005615]; immunoglobulin complex [GO:0019814]; plasma membrane [GO:0005886]
Q02985	FHR3_HUMAN	CFHR3	Complement factor H-related protein 3 (FHR-3) (DOWN16) (H factor-like protein 3)	complement activation [GO:0006956]	blood microparticle [GO:0072562]; extracellular exosome [GO:0070062]; extracellular space [GO:0005615]	complement component C3b binding [GO:0001851]
A0A0C4DH24	KV621_HUMAN	IGKV6-21	Immunoglobulin kappa variable 6-21	adaptive immune response [GO:0002250]; immune response [GO:0006955]	extracellular space [GO:0005615]; immunoglobulin complex [GO:0019814]; plasma membrane [GO:0005886]
P01833	PIGR_HUMAN	PIGR	Polymeric immunoglobulin receptor (PIgR) (Poly-Ig receptor) (Hepatocellular carcinoma-associated protein TB6) [Cleaved into: Secretory component]	detection of chemical stimulus involved in sensory perception of bitter taste [GO:0001580]; epidermal growth factor receptor signaling pathway [GO:0007173]; Fc receptor signaling pathway [GO:0038093]; immunoglobulin transcytosis in epithelial cells mediated by polymeric immunoglobulin receptor [GO:0002415]; receptor clustering [GO:0043113]; retina homeostasis [GO:0001895]	azurophil granule membrane [GO:0035577]; extracellular exosome [GO:0070062]; extracellular space [GO:0005615]; plasma membrane [GO:0005886]; receptor complex [GO:0043235]; secretory IgA immunoglobulin complex [GO:0071751]	polymeric immunoglobulin receptor activity [GO:0001792]; transmembrane signaling receptor activity [GO:0004888]
P01704	LV214_HUMAN	IGLV2-14	Immunoglobulin lambda variable 2-14 (Ig lambda chain V-II region NIG-84) (Ig lambda chain V-II region TOG) (Ig lambda chain V-II region VIL)	adaptive immune response [GO:0002250]; immune response [GO:0006955]	extracellular exosome [GO:0070062]; extracellular region [GO:0005576]; extracellular space [GO:0005615]; immunoglobulin complex [GO:0019814]; plasma membrane [GO:0005886]	antigen binding [GO:0003823]
P02776	PLF4_HUMAN	PF4	Platelet factor 4 (PF-4) (C-X-C motif chemokine 4) (Iroplact) (Oncostatin-A) [Cleaved into: Platelet factor 4, short form (Endothelial cell growth inhibitor)]	adenylate cyclase-activating G protein-coupled receptor signaling pathway [GO:0007189]; antimicrobial humoral immune response mediated by antimicrobial peptide [GO:0061844]; cellular response to lipopolysaccharide [GO:0071222]; chemokine-mediated signaling pathway [GO:0070098]; cytokine-mediated signaling pathway [GO:0019221]; defense response to protozoan [GO:0042832]; inflammatory response [GO:…	collagen-containing extracellular matrix [GO:0062023]; cytoplasm [GO:0005737]; extracellular region [GO:0005576]; extracellular space [GO:0005615]; platelet alpha granule lumen [GO:0031093]	chemokine activity [GO:0008009]; CXCR chemokine receptor binding [GO:0045236]; CXCR3 chemokine receptor binding [GO:0048248]; heparin binding [GO:0008201]
Q9UK55	ZPI_HUMAN	SERPINA10	Protein Z-dependent protease inhibitor (PZ-dependent protease inhibitor) (PZI) (Serpin A10)	blood coagulation [GO:0007596]; liver regeneration [GO:0097421]; negative regulation of endopeptidase activity [GO:0010951]	endoplasmic reticulum lumen [GO:0005788]; extracellular exosome [GO:0070062]; extracellular space [GO:0005615]	heparin binding [GO:0008201]; serine-type endopeptidase inhibitor activity [GO:0004867]
P07478	TRY2_HUMAN	PRSS2	Trypsin-2 (EC 3.4.21.4) (Anionic trypsinogen) (Serine protease 2) (Trypsin II)	antimicrobial humoral response [GO:0019730]; collagen catabolic process [GO:0030574]; digestion [GO:0007586]; extracellular matrix disassembly [GO:0022617]; positive regulation of cell adhesion [GO:0045785]; positive regulation of cell growth [GO:0030307]; proteolysis [GO:0006508]	azurophil granule lumen [GO:0035578]; extracellular matrix [GO:0031012]; extracellular region [GO:0005576]; extracellular space [GO:0005615]	calcium ion binding [GO:0005509]; metalloendopeptidase activity [GO:0004222]; serine-type endopeptidase activity [GO:0004252]; serine-type peptidase activity [GO:0008236]
P43251	BTD_HUMAN	BTD	Biotinidase (Biotinase) (EC 3.5.1.12)	biotin metabolic process [GO:0006768]; central nervous system development [GO:0007417]	extracellular exosome [GO:0070062]; extracellular region [GO:0005576]; extracellular space [GO:0005615]; mitochondrial matrix [GO:0005759]	biotinidase activity [GO:0047708]
A0A0B4J1V2	HV226_HUMAN	IGHV2-26	Immunoglobulin heavy variable 2-26	B cell receptor signaling pathway [GO:0050853]; complement activation, classical pathway [GO:0006958]; defense response to bacterium [GO:0042742]; innate immune response [GO:0045087]; phagocytosis, engulfment [GO:0006911]; phagocytosis, recognition [GO:0006910]; positive regulation of B cell activation [GO:0050871]	external side of plasma membrane [GO:0009897]; immunoglobulin complex, circulating [GO:0042571]	antigen binding [GO:0003823]; immunoglobulin receptor binding [GO:0034987]
P23142	FBLN1_HUMAN	FBLN1	Fibulin-1 (FIBL-1)	blood coagulation, fibrin clot formation [GO:0072378]; embryo implantation [GO:0007566]; extracellular matrix organization [GO:0030198]; negative regulation of cell adhesion [GO:0007162]; negative regulation of cell motility [GO:2000146]; negative regulation of ERK1 and ERK2 cascade [GO:0070373]; negative regulation of protein phosphorylation [GO:0001933]; negative regulation of stem cell prolife…	basement membrane [GO:0005604]; collagen-containing extracellular matrix [GO:0062023]; elastic fiber [GO:0071953]; extracellular exosome [GO:0070062]; extracellular matrix [GO:0031012]; extracellular region [GO:0005576]; extracellular space [GO:0005615]	calcium ion binding [GO:0005509]; extracellular matrix structural constituent [GO:0005201]; fibrinogen binding [GO:0070051]; fibronectin binding [GO:0001968]; identical protein binding [GO:0042802]; integrin binding [GO:0005178]; peptidase activator activity [GO:0016504]; protein C-terminus binding [GO:0008022]; protein-containing complex binding [GO:0044877]
A0A0A0MT36	KVD21_HUMAN	IGKV6D-21	Immunoglobulin kappa variable 6D-21	adaptive immune response [GO:0002250]; immune response [GO:0006955]	extracellular space [GO:0005615]; immunoglobulin complex [GO:0019814]; plasma membrane [GO:0005886]
P12814	ACTN1_HUMAN	ACTN1	Alpha-actinin-1 (Alpha-actinin cytoskeletal isoform) (F-actin cross-linking protein) (Non-muscle alpha-actinin-1)	actin cytoskeleton organization [GO:0030036]; actin filament bundle assembly [GO:0051017]; actin filament network formation [GO:0051639]; actin filament organization [GO:0007015]; focal adhesion assembly [GO:0048041]; muscle cell development [GO:0055001]; platelet formation [GO:0030220]; platelet morphogenesis [GO:0036344]; regulation of apoptotic process [GO:0042981]	brush border [GO:0005903]; cell junction [GO:0030054]; cell projection [GO:0042995]; cell-cell junction [GO:0005911]; cortical actin cytoskeleton [GO:0030864]; cytoplasm [GO:0005737]; cytosol [GO:0005829]; dendritic spine [GO:0043197]; extracellular exosome [GO:0070062]; extracellular region [GO:0005576]; extracellular space [GO:0005615]; fascia adherens [GO:0005916]; focal adhesion [GO:0005925];…	actin filament binding [GO:0051015]; calcium ion binding [GO:0005509]; cytoskeletal regulatory protein binding [GO:0005519]; double-stranded RNA binding [GO:0003725]; integrin binding [GO:0005178]; nuclear receptor coactivator activity [GO:0030374]; protein domain specific binding [GO:0019904]; protein homodimerization activity [GO:0042803]; structural constituent of postsynapse [GO:0099186]; tra…
P02775	CXCL7_HUMAN	PPBP	Platelet basic protein (PBP) (C-X-C motif chemokine 7) (Leukocyte-derived growth factor) (LDGF) (Macrophage-derived growth factor) (MDGF) (Small-inducible cytokine B7) [Cleaved into: Connective tissue-activating peptide III (CTAP-III) (LA-PF4) (Low-affinity platelet factor IV); TC-2; Connective tissue-activating peptide III(1-81) (CTAP-III(1-81)); Beta-thromboglobulin (Beta-TG); Neutrophil-activa…	antimicrobial humoral immune response mediated by antimicrobial peptide [GO:0061844]; cellular response to lipopolysaccharide [GO:0071222]; chemokine-mediated signaling pathway [GO:0070098]; defense response to bacterium [GO:0042742]; glucose transmembrane transport [GO:1904659]; inflammatory response [GO:0006954]; killing of cells of another organism [GO:0031640]; neutrophil chemotaxis [GO:00305…	extracellular region [GO:0005576]; extracellular space [GO:0005615]; platelet alpha granule [GO:0031091]; platelet alpha granule lumen [GO:0031093]; tertiary granule lumen [GO:1904724]	chemokine activity [GO:0008009]; CXCR chemokine receptor binding [GO:0045236]; glucose transmembrane transporter activity [GO:0005355]; growth factor activity [GO:0008083]
P07737	PROF1_HUMAN	PFN1	Profilin-1 (Epididymis tissue protein Li 184a) (Profilin I)	actin cytoskeleton organization [GO:0030036]; modification of postsynaptic actin cytoskeleton [GO:0098885]; modulation of chemical synaptic transmission [GO:0050804]; negative regulation of actin filament bundle assembly [GO:0032232]; negative regulation of actin filament polymerization [GO:0030837]; negative regulation of stress fiber assembly [GO:0051497]; neural tube closure [GO:0001843]; posi…	blood microparticle [GO:0072562]; cell cortex [GO:0005938]; cytoplasm [GO:0005737]; cytoskeleton [GO:0005856]; cytosol [GO:0005829]; extracellular exosome [GO:0070062]; focal adhesion [GO:0005925]; glutamatergic synapse [GO:0098978]; membrane [GO:0016020]; nucleus [GO:0005634]	actin binding [GO:0003779]; actin monomer binding [GO:0003785]; adenyl-nucleotide exchange factor activity [GO:0000774]; cadherin binding [GO:0045296]; phosphatidylinositol-4,5-bisphosphate binding [GO:0005546]; phosphotyrosine residue binding [GO:0001784]; proline-rich region binding [GO:0070064]; RNA binding [GO:0003723]; small GTPase binding [GO:0031267]
P06702	S10A9_HUMAN	S100A9	Protein S100-A9 (Calgranulin-B) (Calprotectin L1H subunit) (Leukocyte L1 complex heavy chain) (Migration inhibitory factor-related protein 14) (MRP-14) (p14) (S100 calcium-binding protein A9)	activation of cysteine-type endopeptidase activity involved in apoptotic process [GO:0006919]; antimicrobial humoral immune response mediated by antimicrobial peptide [GO:0061844]; apoptotic process [GO:0006915]; astrocyte development [GO:0014002]; autocrine signaling [GO:0035425]; autophagy [GO:0006914]; cell-cell signaling [GO:0007267]; chronic inflammatory response [GO:0002544]; defense respon…	cell junction [GO:0030054]; collagen-containing extracellular matrix [GO:0062023]; cytoplasm [GO:0005737]; cytoskeleton [GO:0005856]; cytosol [GO:0005829]; extracellular exosome [GO:0070062]; extracellular region [GO:0005576]; extracellular space [GO:0005615]; nucleoplasm [GO:0005654]; nucleus [GO:0005634]; plasma membrane [GO:0005886]; secretory granule lumen [GO:0034774]	antioxidant activity [GO:0016209]; arachidonic acid binding [GO:0050544]; calcium ion binding [GO:0005509]; calcium-dependent protein binding [GO:0048306]; microtubule binding [GO:0008017]; RAGE receptor binding [GO:0050786]; Toll-like receptor 4 binding [GO:0035662]; zinc ion binding [GO:0008270]
Q96IY4	CBPB2_HUMAN	CPB2	Carboxypeptidase B2 (EC 3.4.17.20) (Carboxypeptidase U) (CPU) (Plasma carboxypeptidase B) (pCPB) (Thrombin-activable fibrinolysis inhibitor) (TAFI)	blood coagulation [GO:0007596]; cellular response to glucose stimulus [GO:0071333]; fibrinolysis [GO:0042730]; liver regeneration [GO:0097421]; negative regulation of fibrinolysis [GO:0051918]; negative regulation of hepatocyte proliferation [GO:2000346]; negative regulation of plasminogen activation [GO:0010757]; positive regulation of extracellular matrix constituent secretion [GO:0003331]; pro…	extracellular exosome [GO:0070062]; extracellular region [GO:0005576]; extracellular space [GO:0005615]	metallocarboxypeptidase activity [GO:0004181]; zinc ion binding [GO:0008270]
P35579	MYH9_HUMAN	MYH9	Myosin-9 (Cellular myosin heavy chain, type A) (Myosin heavy chain 9) (Myosin heavy chain, non-muscle IIa) (Non-muscle myosin heavy chain A) (NMMHC-A) (Non-muscle myosin heavy chain IIa) (NMMHC II-a) (NMMHC-IIA)	actin cytoskeleton reorganization [GO:0031532]; actin filament-based movement [GO:0030048]; actomyosin structure organization [GO:0031032]; angiogenesis [GO:0001525]; blood vessel endothelial cell migration [GO:0043534]; cortical granule exocytosis [GO:0060471]; cytokinetic process [GO:0032506]; establishment of meiotic spindle localization [GO:0051295]; establishment of T cell polarity [GO:00017…	actin cytoskeleton [GO:0015629]; actomyosin [GO:0042641]; actomyosin contractile ring [GO:0005826]; adherens junction [GO:0005912]; brush border [GO:0005903]; cell leading edge [GO:0031252]; cleavage furrow [GO:0032154]; cortical granule [GO:0060473]; cytoplasm [GO:0005737]; cytoplasmic side of plasma membrane [GO:0009898]; cytosol [GO:0005829]; extracellular exosome [GO:0070062]; focal adhesion …	actin binding [GO:0003779]; actin filament binding [GO:0051015]; ADP binding [GO:0043531]; ATP binding [GO:0005524]; cadherin binding [GO:0045296]; calmodulin binding [GO:0005516]; cytoskeletal motor activity [GO:0003774]; identical protein binding [GO:0042802]; integrin binding [GO:0005178]; microfilament motor activity [GO:0000146]; protein domain specific binding [GO:0019904]; protein homodime…
A0A075B6S4	KVD17_HUMAN	IGKV1D-17	Immunoglobulin kappa variable 1D-17	adaptive immune response [GO:0002250]; immune response [GO:0006955]	extracellular space [GO:0005615]; immunoglobulin complex [GO:0019814]; plasma membrane [GO:0005886]
P69892	HBG2_HUMAN	HBG2	Hemoglobin subunit gamma-2 (Gamma-2-globin) (Hb F Ggamma) (Hemoglobin gamma-2 chain) (Hemoglobin gamma-G chain)	carbon dioxide transport [GO:0015670]; cellular oxidant detoxification [GO:0098869]; hydrogen peroxide catabolic process [GO:0042744]; oxygen transport [GO:0015671]; positive regulation of cell death [GO:0010942]	blood microparticle [GO:0072562]; cytosol [GO:0005829]; haptoglobin-hemoglobin complex [GO:0031838]; hemoglobin complex [GO:0005833]	heme binding [GO:0020037]; hemoglobin alpha binding [GO:0031721]; metal ion binding [GO:0046872]; organic acid binding [GO:0043177]; oxygen binding [GO:0019825]; oxygen carrier activity [GO:0005344]
P18206	VINC_HUMAN	VCL	Vinculin (Metavinculin) (MV)	adherens junction assembly [GO:0034333]; apical junction assembly [GO:0043297]; axon extension [GO:0048675]; cell adhesion [GO:0007155]; cell-matrix adhesion [GO:0007160]; epithelial cell-cell adhesion [GO:0090136]; lamellipodium assembly [GO:0030032]; maintenance of blood-brain barrier [GO:0035633]; morphogenesis of an epithelium [GO:0002009]; negative regulation of cell migration [GO:0030336]; …	adherens junction [GO:0005912]; brush border [GO:0005903]; cell-cell contact zone [GO:0044291]; cell-cell junction [GO:0005911]; cell-substrate junction [GO:0030055]; costamere [GO:0043034]; cytoplasm [GO:0005737]; cytoskeleton [GO:0005856]; cytosol [GO:0005829]; extracellular exosome [GO:0070062]; extracellular region [GO:0005576]; extracellular vesicle [GO:1903561]; fascia adherens [GO:0005916]…	actin binding [GO:0003779]; alpha-catenin binding [GO:0045294]; beta-catenin binding [GO:0008013]; cadherin binding [GO:0045296]; dystroglycan binding [GO:0002162]; molecular adaptor activity [GO:0060090]; structural molecule activity [GO:0005198]; ubiquitin protein ligase binding [GO:0031625]
O95678	K2C75_HUMAN	KRT75	Keratin, type II cytoskeletal 75 (Cytokeratin-75) (CK-75) (Keratin-6 hair follicle) (hK6hf) (Keratin-75) (K75) (Type II keratin-K6hf) (Type-II keratin Kb18)	hematopoietic progenitor cell differentiation [GO:0002244]; intermediate filament organization [GO:0045109]; keratinization [GO:0031424]	cornified envelope [GO:0001533]; cytosol [GO:0005829]; extracellular exosome [GO:0070062]; intermediate filament [GO:0005882]; keratin filament [GO:0045095]	structural constituent of skin epidermis [GO:0030280]; structural molecule activity [GO:0005198]
P01701	LV151_HUMAN	IGLV1-51	Immunoglobulin lambda variable 1-51 (Ig lambda chain V-I region BL2) (Ig lambda chain V-I region EPS) (Ig lambda chain V-I region NEW) (Ig lambda chain V-I region NIG-64)	adaptive immune response [GO:0002250]; immune response [GO:0006955]	extracellular exosome [GO:0070062]; extracellular region [GO:0005576]; extracellular space [GO:0005615]; immunoglobulin complex [GO:0019814]; plasma membrane [GO:0005886]	antigen binding [GO:0003823]
Q96DA0	ZG16B_HUMAN	ZG16B	Zymogen granule protein 16 homolog B	retina homeostasis [GO:0001895]	extracellular exosome [GO:0070062]; extracellular space [GO:0005615]	carbohydrate binding [GO:0030246]
P05787	K2C8_HUMAN	KRT8	Keratin, type II cytoskeletal 8 (Cytokeratin-8) (CK-8) (Keratin-8) (K8) (Type-II keratin Kb8)	cell differentiation involved in embryonic placenta development [GO:0060706]; extrinsic apoptotic signaling pathway [GO:0097191]; hepatocyte apoptotic process [GO:0097284]; intermediate filament organization [GO:0045109]; keratinization [GO:0031424]; response to hydrostatic pressure [GO:0051599]; response to other organism [GO:0051707]; sarcomere organization [GO:0045214]; tumor necrosis factor-m…	apicolateral plasma membrane [GO:0016327]; cell-cell junction [GO:0005911]; costamere [GO:0043034]; cytoplasm [GO:0005737]; cytosol [GO:0005829]; dystrophin-associated glycoprotein complex [GO:0016010]; extracellular exosome [GO:0070062]; intermediate filament [GO:0005882]; intermediate filament cytoskeleton [GO:0045111]; keratin filament [GO:0045095]; nuclear matrix [GO:0016363]; nucleoplasm [GO…	protein-containing complex binding [GO:0044877]; scaffold protein binding [GO:0097110]; structural constituent of skin epidermis [GO:0030280]
P05160	F13B_HUMAN	F13B	Coagulation factor XIII B chain (Fibrin-stabilizing factor B subunit) (Protein-glutamine gamma-glutamyltransferase B chain) (Transglutaminase B chain)	blood coagulation [GO:0007596]; blood coagulation, fibrin clot formation [GO:0072378]; peptide cross-linking [GO:0018149]	extracellular region [GO:0005576]; extracellular space [GO:0005615]; transferase complex [GO:1990234]
P61626	LYSC_HUMAN	LYZ	Lysozyme C (EC 3.2.1.17) (1,4-beta-N-acetylmuramidase C)	antimicrobial humoral response [GO:0019730]; cytolysis [GO:0019835]; defense response to bacterium [GO:0042742]; defense response to Gram-negative bacterium [GO:0050829]; defense response to Gram-positive bacterium [GO:0050830]; inflammatory response [GO:0006954]; killing of cells of another organism [GO:0031640]; metabolic process [GO:0008152]; retina homeostasis [GO:0001895]	azurophil granule lumen [GO:0035578]; extracellular exosome [GO:0070062]; extracellular region [GO:0005576]; extracellular space [GO:0005615]; specific granule lumen [GO:0035580]; tertiary granule lumen [GO:1904724]	identical protein binding [GO:0042802]; lysozyme activity [GO:0003796]
P01721	LV657_HUMAN	IGLV6-57	Immunoglobulin lambda variable 6-57 (Ig lambda chain V-VI region AR) (Ig lambda chain V-VI region EB4) (Ig lambda chain V-VI region NIG-48) (Ig lambda chain V-VI region SUT) (Ig lambda chain V-VI region WLT)	adaptive immune response [GO:0002250]; immune response [GO:0006955]	extracellular region [GO:0005576]; extracellular space [GO:0005615]; immunoglobulin complex [GO:0019814]; plasma membrane [GO:0005886]	antigen binding [GO:0003823]
P01714	LV319_HUMAN	IGLV3-19	Immunoglobulin lambda variable 3-19 (Ig lambda chain V-III region SH)	adaptive immune response [GO:0002250]; immune response [GO:0006955]	extracellular exosome [GO:0070062]; extracellular region [GO:0005576]; extracellular space [GO:0005615]; immunoglobulin complex [GO:0019814]; plasma membrane [GO:0005886]	antigen binding [GO:0003823]
P01709	LV208_HUMAN	IGLV2-8	Immunoglobulin lambda variable 2-8 (Ig lambda chain V-II region BO) (Ig lambda chain V-II region MGC)	adaptive immune response [GO:0002250]; immune response [GO:0006955]	extracellular region [GO:0005576]; extracellular space [GO:0005615]; immunoglobulin complex [GO:0019814]; plasma membrane [GO:0005886]	antigen binding [GO:0003823]
P55056	APOC4_HUMAN	APOC4	Apolipoprotein C-IV (Apo-CIV) (ApoC-IV) (Apolipoprotein C4)	lipid metabolic process [GO:0006629]; positive regulation of sequestering of triglyceride [GO:0010890]; triglyceride homeostasis [GO:0070328]	extracellular region [GO:0005576]; high-density lipoprotein particle [GO:0034364]; very-low-density lipoprotein particle [GO:0034361]	lipid transporter activity [GO:0005319]
P37802	TAGL2_HUMAN	TAGLN2	Transgelin-2 (Epididymis tissue protein Li 7e) (SM22-alpha homolog)	epithelial cell differentiation [GO:0030855]	cytoskeleton [GO:0005856]; cytosol [GO:0005829]; extracellular exosome [GO:0070062]; extracellular region [GO:0005576]; vesicle [GO:0031982]	cadherin binding [GO:0045296]
P01705	LV223_HUMAN	IGLV2-23	Immunoglobulin lambda variable 2-23 (Ig lambda chain V-II region NEI)	adaptive immune response [GO:0002250]; immune response [GO:0006955]	extracellular region [GO:0005576]; extracellular space [GO:0005615]; immunoglobulin complex [GO:0019814]; plasma membrane [GO:0005886]	antigen binding [GO:0003823]
P63104	1433Z_HUMAN	YWHAZ	14-3-3 protein zeta/delta (Protein kinase C inhibitor protein 1) (KCIP-1)	angiogenesis [GO:0001525]; ERK1 and ERK2 cascade [GO:0070371]; establishment of Golgi localization [GO:0051683]; Golgi reassembly [GO:0090168]; lung development [GO:0030324]; negative regulation of apoptotic process [GO:0043066]; negative regulation of transcription by RNA polymerase II [GO:0000122]; protein phosphorylation [GO:0006468]; protein targeting [GO:0006605]; regulation of ERK1 and ERK2…	blood microparticle [GO:0072562]; cytoplasm [GO:0005737]; cytosol [GO:0005829]; extracellular exosome [GO:0070062]; extracellular space [GO:0005615]; focal adhesion [GO:0005925]; glutamatergic synapse [GO:0098978]; hippocampal mossy fiber to CA3 synapse [GO:0098686]; melanosome [GO:0042470]; nucleoplasm [GO:0005654]; nucleus [GO:0005634]; vesicle [GO:0031982]	cadherin binding [GO:0045296]; DNA-binding transcription factor binding [GO:0140297]; identical protein binding [GO:0042802]; phosphoserine residue binding [GO:0050815]; protein domain specific binding [GO:0019904]; protein kinase binding [GO:0019901]; protein sequestering activity [GO:0140311]; RNA binding [GO:0003723]; transmembrane transporter binding [GO:0044325]; ubiquitin protein ligase bin…
A0A0B4J1U7	HV601_HUMAN	IGHV6-1	Immunoglobulin heavy variable 6-1	B cell receptor signaling pathway [GO:0050853]; complement activation, classical pathway [GO:0006958]; defense response to bacterium [GO:0042742]; innate immune response [GO:0045087]; phagocytosis, engulfment [GO:0006911]; phagocytosis, recognition [GO:0006910]; positive regulation of B cell activation [GO:0050871]	external side of plasma membrane [GO:0009897]; immunoglobulin complex, circulating [GO:0042571]	antigen binding [GO:0003823]; immunoglobulin receptor binding [GO:0034987]
P00918	CAH2_HUMAN	CA2	Carbonic anhydrase 2 (EC 4.2.1.1) (Carbonate dehydratase II) (Carbonic anhydrase C) (CAC) (Carbonic anhydrase II) (CA-II) (Cyanamide hydratase CA2) (EC 4.2.1.69)	angiotensin-activated signaling pathway [GO:0038166]; carbon dioxide transport [GO:0015670]; morphogenesis of an epithelium [GO:0002009]; neuron cellular homeostasis [GO:0070050]; one-carbon metabolic process [GO:0006730]; positive regulation of cellular pH reduction [GO:0032849]; positive regulation of dipeptide transmembrane transport [GO:2001150]; positive regulation of synaptic transmission, …	apical part of cell [GO:0045177]; cytoplasm [GO:0005737]; cytosol [GO:0005829]; extracellular exosome [GO:0070062]; myelin sheath [GO:0043209]; plasma membrane [GO:0005886]	arylesterase activity [GO:0004064]; carbonate dehydratase activity [GO:0004089]; cyanamide hydratase activity [GO:0018820]; hydro-lyase activity [GO:0016836]; zinc ion binding [GO:0008270]
A0A0B4J1U3	LV136_HUMAN	IGLV1-36	Immunoglobulin lambda variable 1-36	adaptive immune response [GO:0002250]; immune response [GO:0006955]	extracellular space [GO:0005615]; immunoglobulin complex [GO:0019814]; plasma membrane [GO:0005886]
P05154	IPSP_HUMAN	SERPINA5	Plasma serine protease inhibitor (Acrosomal serine protease inhibitor) (Plasminogen activator inhibitor 3) (PAI-3) (PAI3) (Protein C inhibitor) (PCI) (Serpin A5)	fusion of sperm to egg plasma membrane involved in single fertilization [GO:0007342]; lipid transport [GO:0006869]; negative regulation of endopeptidase activity [GO:0010951]; negative regulation of hydrolase activity [GO:0051346]; spermatogenesis [GO:0007283]	acrosomal membrane [GO:0002080]; external side of plasma membrane [GO:0009897]; extracellular exosome [GO:0070062]; extracellular region [GO:0005576]; extracellular space [GO:0005615]; membrane [GO:0016020]; platelet alpha granule [GO:0031091]; platelet dense tubular network [GO:0031094]; protein C inhibitor-coagulation factor V complex [GO:0097181]; protein C inhibitor-coagulation factor Xa comp…	acrosin binding [GO:0032190]; glycosaminoglycan binding [GO:0005539]; heparin binding [GO:0008201]; phosphatidylcholine binding [GO:0031210]; protease binding [GO:0002020]; retinoic acid binding [GO:0001972]; serine-type endopeptidase inhibitor activity [GO:0004867]
Q15195	PLGA_HUMAN	PLGLA	Plasminogen-like protein A (Plasminogen-like protein A1) (Plasminogen-related protein A)	negative regulation of phosphatidylinositol 3-kinase activity [GO:0043553]; negative regulation of phosphatidylinositol 3-kinase signaling [GO:0014067]	extracellular region [GO:0005576]	phosphatidylinositol 3-kinase catalytic subunit binding [GO:0036313]
P62328	TYB4_HUMAN	TMSB4X	Thymosin beta-4 (T beta-4) (Fx) [Cleaved into: Hemoregulatory peptide AcSDKP (Ac-Ser-Asp-Lys-Pro) (N-acetyl-SDKP) (AcSDKP) (Seraspenide)]	actin filament organization [GO:0007015]; cytoplasmic sequestering of NF-kappaB [GO:0007253]; negative regulation of cell cycle G1/S phase transition [GO:1902807]; negative regulation of hematopoietic stem cell differentiation [GO:1902037]; negative regulation of interleukin-8 production [GO:0032717]; negative regulation of NF-kappaB transcription factor activity [GO:0032088]; negative regulation…	cytoplasm [GO:0005737]; cytoskeleton [GO:0005856]; cytosol [GO:0005829]; extracellular region [GO:0005576]; nucleus [GO:0005634]; platelet alpha granule lumen [GO:0031093]	actin monomer binding [GO:0003785]; enzyme binding [GO:0019899]; RNA binding [GO:0003723]
Q14315	FLNC_HUMAN	FLNC	Filamin-C (FLN-C) (FLNc) (ABP-280-like protein) (ABP-L) (Actin-binding-like protein) (Filamin-2) (Gamma-filamin)	sarcomere organization [GO:0045214]	costamere [GO:0043034]; cytoplasm [GO:0005737]; cytoskeleton [GO:0005856]; cytosol [GO:0005829]; focal adhesion [GO:0005925]; plasma membrane [GO:0005886]; sarcolemma [GO:0042383]; Z disc [GO:0030018]	actin filament binding [GO:0051015]; ankyrin binding [GO:0030506]; cytoskeletal protein binding [GO:0008092]; identical protein binding [GO:0042802]
A0A075B6K0	LV316_HUMAN	IGLV3-16	Immunoglobulin lambda variable 3-16	adaptive immune response [GO:0002250]; immune response [GO:0006955]	extracellular space [GO:0005615]; immunoglobulin complex [GO:0019814]; plasma membrane [GO:0005886]
Q9NZP8	C1RL_HUMAN	C1RL	Complement C1r subcomponent-like protein (C1r-LP) (C1r-like protein) (EC 3.4.21.-) (C1r-like serine protease analog protein) (CLSPa)	complement activation, classical pathway [GO:0006958]; innate immune response [GO:0045087]; zymogen activation [GO:0031638]	blood microparticle [GO:0072562]; extracellular exosome [GO:0070062]; extracellular space [GO:0005615]	serine-type endopeptidase activity [GO:0004252]
P08729	K2C7_HUMAN	KRT7	Keratin, type II cytoskeletal 7 (Cytokeratin-7) (CK-7) (Keratin-7) (K7) (Sarcolectin) (Type-II keratin Kb7)	intermediate filament organization [GO:0045109]; keratinization [GO:0031424]	cytoplasm [GO:0005737]; cytosol [GO:0005829]; extracellular exosome [GO:0070062]; intermediate filament [GO:0005882]; intermediate filament cytoskeleton [GO:0045111]; keratin filament [GO:0045095]; nucleus [GO:0005634]	structural constituent of skin epidermis [GO:0030280]
Q96KN2	CNDP1_HUMAN	CNDP1	Beta-Ala-His dipeptidase (EC 3.4.13.20) (CNDP dipeptidase 1) (Carnosine dipeptidase 1) (Glutamate carboxypeptidase-like protein 2) (Serum carnosinase)	proteolysis [GO:0006508]; regulation of protein metabolic process [GO:0051246]	cytosol [GO:0005829]; extracellular region [GO:0005576]	carboxypeptidase activity [GO:0004180]; dipeptidase activity [GO:0016805]; metal ion binding [GO:0046872]; metallodipeptidase activity [GO:0070573]; peptidase activity [GO:0008233]
Q9H4B7	TBB1_HUMAN	TUBB1	Tubulin beta-1 chain	microtubule cytoskeleton organization [GO:0000226]; microtubule polymerization [GO:0046785]; mitotic cell cycle [GO:0000278]; platelet aggregation [GO:0070527]; platelet formation [GO:0030220]; spindle assembly [GO:0051225]; thyroid gland development [GO:0030878]; thyroid hormone transport [GO:0070327]	cytoplasm [GO:0005737]; extracellular exosome [GO:0070062]; intercellular bridge [GO:0045171]; microtubule [GO:0005874]; microtubule cytoskeleton [GO:0015630]; mitotic spindle [GO:0072686]	GTP binding [GO:0005525]; GTPase activity [GO:0003924]; metal ion binding [GO:0046872]; structural constituent of cytoskeleton [GO:0005200]
A0A0B4J1Z2	KVD43_HUMAN	IGKV1D-43	Immunoglobulin kappa variable 1D-43	adaptive immune response [GO:0002250]; immune response [GO:0006955]	extracellular space [GO:0005615]; immunoglobulin complex [GO:0019814]; plasma membrane [GO:0005886]
A0A075B6J9	LV218_HUMAN	IGLV2-18	Immunoglobulin lambda variable 2-18	adaptive immune response [GO:0002250]; immune response [GO:0006955]	extracellular space [GO:0005615]; immunoglobulin complex [GO:0019814]; plasma membrane [GO:0005886]
A0A0A0MS14	HV145_HUMAN	IGHV1-45	Immunoglobulin heavy variable 1-45	B cell receptor signaling pathway [GO:0050853]; complement activation, classical pathway [GO:0006958]; defense response to bacterium [GO:0042742]; innate immune response [GO:0045087]; phagocytosis, engulfment [GO:0006911]; phagocytosis, recognition [GO:0006910]; positive regulation of B cell activation [GO:0050871]	external side of plasma membrane [GO:0009897]; immunoglobulin complex, circulating [GO:0042571]	antigen binding [GO:0003823]; immunoglobulin receptor binding [GO:0034987]
P49908	SEPP1_HUMAN	SELENOP	Selenoprotein P (SeP)	brain development [GO:0007420]; locomotory behavior [GO:0007626]; post-embryonic development [GO:0009791]; regulation of growth [GO:0040008]; response to oxidative stress [GO:0006979]; selenium compound metabolic process [GO:0001887]; sexual reproduction [GO:0019953]	extracellular exosome [GO:0070062]; extracellular region [GO:0005576]; platelet dense granule lumen [GO:0031089]	selenium binding [GO:0008430]
Q15848	ADIPO_HUMAN	ADIPOQ	Adiponectin (30 kDa adipocyte complement-related protein) (Adipocyte complement-related 30 kDa protein) (ACRP30) (Adipocyte, C1q and collagen domain-containing protein) (Adipose most abundant gene transcript 1 protein) (apM-1) (Gelatin-binding protein)	brown fat cell differentiation [GO:0050873]; cellular response to cAMP [GO:0071320]; cellular response to epinephrine stimulus [GO:0071872]; cellular response to insulin stimulus [GO:0032869]; cellular response to xenobiotic stimulus [GO:0071466]; circadian rhythm [GO:0007623]; detection of oxidative stress [GO:0070994]; fatty acid beta-oxidation [GO:0006635]; fatty acid oxidation [GO:0019395]; g…	cell surface [GO:0009986]; collagen trimer [GO:0005581]; collagen-containing extracellular matrix [GO:0062023]; endoplasmic reticulum [GO:0005783]; extracellular region [GO:0005576]; extracellular space [GO:0005615]	cytokine activity [GO:0005125]; hormone activity [GO:0005179]; identical protein binding [GO:0042802]; protein homodimerization activity [GO:0042803]; sialic acid binding [GO:0033691]; signaling receptor binding [GO:0005102]
Q92954	PRG4_HUMAN	PRG4	Proteoglycan 4 (Lubricin) (Megakaryocyte-stimulating factor) (Superficial zone proteoglycan) [Cleaved into: Proteoglycan 4 C-terminal part]	immune response [GO:0006955]	collagen-containing extracellular matrix [GO:0062023]; extracellular space [GO:0005615]	polysaccharide binding [GO:0030247]; scavenger receptor activity [GO:0005044]
P60660	MYL6_HUMAN	MYL6	Myosin light polypeptide 6 (17 kDa myosin light chain) (LC17) (Myosin light chain 3) (MLC-3) (Myosin light chain alkali 3) (Myosin light chain A3) (Smooth muscle and nonmuscle myosin light chain alkali 6)	muscle contraction [GO:0006936]; muscle filament sliding [GO:0030049]; skeletal muscle tissue development [GO:0007519]	brush border [GO:0005903]; cytosol [GO:0005829]; extracellular exosome [GO:0070062]; membrane [GO:0016020]; myosin complex [GO:0016459]; myosin II complex [GO:0016460]; unconventional myosin complex [GO:0016461]; vesicle [GO:0031982]	calcium ion binding [GO:0005509]; cytoskeletal motor activity [GO:0003774]; microfilament motor activity [GO:0000146]; structural constituent of muscle [GO:0008307]
A0A075B6H8	KVD42_HUMAN	IGKV1D-42	Probable non-functional immunoglobulin kappa variable 1D-42	adaptive immune response [GO:0002250]; immune response [GO:0006955]	extracellular space [GO:0005615]; immunoglobulin complex [GO:0019814]; plasma membrane [GO:0005886]
A0A0B4J1Y8	LV949_HUMAN	IGLV9-49	Immunoglobulin lambda variable 9-49	adaptive immune response [GO:0002250]; immune response [GO:0006955]	extracellular space [GO:0005615]; immunoglobulin complex [GO:0019814]; plasma membrane [GO:0005886]
P61224	RAP1B_HUMAN	RAP1B	Ras-related protein Rap-1b (EC 3.6.5.2) (GTP-binding protein smg p21B)	calcium-ion regulated exocytosis [GO:0017156]; cell population proliferation [GO:0008283]; cellular response to cAMP [GO:0071320]; establishment of endothelial barrier [GO:0061028]; establishment of localization in cell [GO:0051649]; modification of postsynaptic structure [GO:0099010]; negative regulation of calcium ion-dependent exocytosis [GO:0045955]; negative regulation of synaptic vesicle ex…	azurophil granule membrane [GO:0035577]; cell-cell junction [GO:0005911]; cytosol [GO:0005829]; extracellular exosome [GO:0070062]; glutamatergic synapse [GO:0098978]; lipid droplet [GO:0005811]; membrane [GO:0016020]; plasma membrane [GO:0005886]	G protein activity [GO:0003925]; GDP binding [GO:0019003]; GTP binding [GO:0005525]; GTPase activity [GO:0003924]; protein-containing complex binding [GO:0044877]
P02100	HBE_HUMAN	HBE1	Hemoglobin subunit epsilon (Epsilon-globin) (Hemoglobin epsilon chain)	carbon dioxide transport [GO:0015670]; cellular oxidant detoxification [GO:0098869]; hydrogen peroxide catabolic process [GO:0042744]; oxygen transport [GO:0015671]; positive regulation of cell death [GO:0010942]; response to organic cyclic compound [GO:0014070]	blood microparticle [GO:0072562]; cytosol [GO:0005829]; haptoglobin-hemoglobin complex [GO:0031838]; hemoglobin complex [GO:0005833]	heme binding [GO:0020037]; hemoglobin alpha binding [GO:0031721]; metal ion binding [GO:0046872]; organic acid binding [GO:0043177]; oxygen binding [GO:0019825]; oxygen carrier activity [GO:0005344]; protein-containing complex binding [GO:0044877]
Q13790	APOF_HUMAN	APOF	Apolipoprotein F (Apo-F) (Lipid transfer inhibitor protein) (LTIP)	cholesterol metabolic process [GO:0008203]; lipid metabolic process [GO:0006629]; lipid transport [GO:0006869]	extracellular space [GO:0005615]; high-density lipoprotein particle [GO:0034364]; low-density lipoprotein particle [GO:0034362]	cholesterol binding [GO:0015485]; lipid transporter activity [GO:0005319]; signaling receptor binding [GO:0005102]
Q86UX7	URP2_HUMAN	FERMT3	Fermitin family homolog 3 (Kindlin-3) (MIG2-like protein) (Unc-112-related protein 2)	cell-matrix adhesion [GO:0007160]; integrin activation [GO:0033622]; integrin-mediated signaling pathway [GO:0007229]; leukocyte cell-cell adhesion [GO:0007159]; platelet aggregation [GO:0070527]; positive regulation of cell migration [GO:0030335]; regulation of cell-cell adhesion mediated by integrin [GO:0033632]; substrate adhesion-dependent cell spreading [GO:0034446]	cell projection [GO:0042995]; cell-substrate junction [GO:0030055]; extracellular exosome [GO:0070062]; extracellular region [GO:0005576]; membrane [GO:0016020]; platelet alpha granule lumen [GO:0031093]; podosome [GO:0002102]	integrin binding [GO:0005178]; lipid binding [GO:0008289]
P00740	FA9_HUMAN	F9	Coagulation factor IX (EC 3.4.21.22) (Christmas factor) (Plasma thromboplastin component) (PTC) [Cleaved into: Coagulation factor IXa light chain; Coagulation factor IXa heavy chain]	blood coagulation [GO:0007596]; blood coagulation, intrinsic pathway [GO:0007597]; proteolysis [GO:0006508]; sequestering of metal ion [GO:0051238]; zymogen activation [GO:0031638]	collagen-containing extracellular matrix [GO:0062023]; endoplasmic reticulum lumen [GO:0005788]; extracellular exosome [GO:0070062]; extracellular region [GO:0005576]; extracellular space [GO:0005615]; Golgi lumen [GO:0005796]; plasma membrane [GO:0005886]; protein-containing complex [GO:0032991]; serine-type endopeptidase complex [GO:1905370]	calcium ion binding [GO:0005509]; endopeptidase activity [GO:0004175]; metal ion binding [GO:0046872]; serine-type endopeptidase activity [GO:0004252]
P12259	FA5_HUMAN	F5	Coagulation factor V (Activated protein C cofactor) (Proaccelerin, labile factor) [Cleaved into: Coagulation factor V heavy chain; Coagulation factor V light chain]	blood circulation [GO:0008015]; blood coagulation [GO:0007596]; blood coagulation, common pathway [GO:0072377]; blood coagulation, extrinsic pathway [GO:0007598]; proteolysis [GO:0006508]; response to vitamin K [GO:0032571]; zymogen activation [GO:0031638]	COPII-coated ER to Golgi transport vesicle [GO:0030134]; endoplasmic reticulum lumen [GO:0005788]; endoplasmic reticulum-Golgi intermediate compartment membrane [GO:0033116]; extracellular region [GO:0005576]; extracellular space [GO:0005615]; extracellular vesicle [GO:1903561]; Golgi apparatus [GO:0005794]; membrane [GO:0016020]; plasma membrane [GO:0005886]; platelet alpha granule [GO:0031091];…	copper ion binding [GO:0005507]
P11226	MBL2_HUMAN	MBL2	Mannose-binding protein C (MBP-C) (Collectin-1) (MBP1) (Mannan-binding protein) (Mannose-binding lectin)	acute-phase response [GO:0006953]; antiviral innate immune response [GO:0140374]; cell surface pattern recognition receptor signaling pathway [GO:0002752]; complement activation, classical pathway [GO:0006958]; complement activation, lectin pathway [GO:0001867]; defense response to bacterium [GO:0042742]; defense response to Gram-positive bacterium [GO:0050830]; innate immune response [GO:0045087…	cell surface [GO:0009986]; collagen trimer [GO:0005581]; collagen-containing extracellular matrix [GO:0062023]; external side of plasma membrane [GO:0009897]; extracellular region [GO:0005576]; extracellular space [GO:0005615]; serine-type endopeptidase complex [GO:1905370]	calcium-dependent protein binding [GO:0048306]; identical protein binding [GO:0042802]; mannose binding [GO:0005537]; signaling receptor binding [GO:0005102]
A0A075B6K2	LV312_HUMAN	IGLV3-12	Immunoglobulin lambda variable 3-12	adaptive immune response [GO:0002250]; immune response [GO:0006955]	extracellular space [GO:0005615]; immunoglobulin complex [GO:0019814]; plasma membrane [GO:0005886]
P23528	COF1_HUMAN	CFL1	Cofilin-1 (18 kDa phosphoprotein) (p18) (Cofilin, non-muscle isoform)	actin cytoskeleton organization [GO:0030036]; actin filament depolymerization [GO:0030042]; actin filament fragmentation [GO:0030043]; actin filament severing [GO:0051014]; cytoskeleton organization [GO:0007010]; establishment of spindle localization [GO:0051293]; mitotic cytokinesis [GO:0000281]; negative regulation of apoptotic process [GO:0043066]; positive regulation by host of viral process …	actin cytoskeleton [GO:0015629]; cytoplasm [GO:0005737]; cytosol [GO:0005829]; extracellular exosome [GO:0070062]; extracellular space [GO:0005615]; focal adhesion [GO:0005925]; growth cone [GO:0030426]; lamellipodium [GO:0030027]; lamellipodium membrane [GO:0031258]; membrane [GO:0016020]; nuclear matrix [GO:0016363]; nucleus [GO:0005634]; ruffle membrane [GO:0032587]; vesicle [GO:0031982]	actin filament binding [GO:0051015]
Q16610	ECM1_HUMAN	ECM1	Extracellular matrix protein 1 (Secretory component p85)	angiogenesis [GO:0001525]; biomineral tissue development [GO:0031214]; chondrocyte development [GO:0002063]; endochondral bone growth [GO:0003416]; inflammatory response [GO:0006954]; negative regulation of bone mineralization [GO:0030502]; negative regulation of cytokine-mediated signaling pathway [GO:0001960]; negative regulation of peptidase activity [GO:0010466]; ossification [GO:0001503]; po…	collagen-containing extracellular matrix [GO:0062023]; extracellular exosome [GO:0070062]; extracellular matrix [GO:0031012]; extracellular region [GO:0005576]; extracellular space [GO:0005615]; platelet dense granule lumen [GO:0031089]	enzyme binding [GO:0019899]; interleukin-2 receptor binding [GO:0005134]; laminin binding [GO:0043236]; protease binding [GO:0002020]; protein C-terminus binding [GO:0008022]
P22352	GPX3_HUMAN	GPX3	Glutathione peroxidase 3 (GPx-3) (GSHPx-3) (EC 1.11.1.9) (Extracellular glutathione peroxidase) (Plasma glutathione peroxidase) (GPx-P) (GSHPx-P)	hydrogen peroxide catabolic process [GO:0042744]; response to lipid hydroperoxide [GO:0006982]	extracellular exosome [GO:0070062]; extracellular region [GO:0005576]; extracellular space [GO:0005615]	glutathione peroxidase activity [GO:0004602]; identical protein binding [GO:0042802]; peroxidase activity [GO:0004601]; selenium binding [GO:0008430]
A0A075B6I9	LV746_HUMAN	IGLV7-46	Immunoglobulin lambda variable 7-46	adaptive immune response [GO:0002250]; immune response [GO:0006955]	extracellular space [GO:0005615]; immunoglobulin complex [GO:0019814]; plasma membrane [GO:0005886]
A0A075B6H9	LV469_HUMAN	IGLV4-69	Immunoglobulin lambda variable 4-69	adaptive immune response [GO:0002250]; immune response [GO:0006955]	extracellular space [GO:0005615]; immunoglobulin complex [GO:0019814]; plasma membrane [GO:0005886]
Q9UGM5	FETUB_HUMAN	FETUB	Fetuin-B (16G2) (Fetuin-like protein IRL685) (Gugu)	binding of sperm to zona pellucida [GO:0007339]; negative regulation of endopeptidase activity [GO:0010951]; single fertilization [GO:0007338]	extracellular exosome [GO:0070062]; extracellular region [GO:0005576]	cysteine-type endopeptidase inhibitor activity [GO:0004869]; endopeptidase inhibitor activity [GO:0004866]; metalloendopeptidase inhibitor activity [GO:0008191]
Q3ZCM7	TBB8_HUMAN	TUBB8	Tubulin beta-8 chain (Tubulin beta 8 class VIII)	microtubule cytoskeleton organization [GO:0000226]; mitotic cell cycle [GO:0000278]; oocyte maturation [GO:0001556]; spindle assembly involved in female meiosis [GO:0007056]	cytoplasm [GO:0005737]; extracellular exosome [GO:0070062]; intercellular bridge [GO:0045171]; meiotic spindle [GO:0072687]; microtubule [GO:0005874]; microtubule cytoskeleton [GO:0015630]; mitotic spindle [GO:0072686]	GTP binding [GO:0005525]; GTPase activity [GO:0003924]; metal ion binding [GO:0046872]; structural constituent of cytoskeleton [GO:0005200]
P01703	LV140_HUMAN	IGLV1-40	Immunoglobulin lambda variable 1-40 (Ig lambda chain V-I region NEWM)	adaptive immune response [GO:0002250]; immune response [GO:0006955]	extracellular region [GO:0005576]; extracellular space [GO:0005615]; immunoglobulin complex [GO:0019814]; plasma membrane [GO:0005886]	antigen binding [GO:0003823]
P08567	PLEK_HUMAN	PLEK	Pleckstrin (Platelet 47 kDa protein) (p47)	actin cytoskeleton reorganization [GO:0031532]; cell projection organization [GO:0030030]; cortical actin cytoskeleton organization [GO:0030866]; hematopoietic progenitor cell differentiation [GO:0002244]; integrin-mediated signaling pathway [GO:0007229]; negative regulation of calcium-mediated signaling [GO:0050849]; negative regulation of G protein-coupled receptor signaling pathway [GO:0045744…	cytoplasm [GO:0005737]; cytosol [GO:0005829]; extracellular region [GO:0005576]; membrane [GO:0016020]; plasma membrane [GO:0005886]; ruffle membrane [GO:0032587]	phosphatidylinositol-3,4-bisphosphate binding [GO:0043325]; protein homodimerization activity [GO:0042803]; protein kinase C binding [GO:0005080]
A0A075B6I0	LV861_HUMAN	IGLV8-61	Immunoglobulin lambda variable 8-61	adaptive immune response [GO:0002250]; immune response [GO:0006955]	extracellular space [GO:0005615]; immunoglobulin complex [GO:0019814]; plasma membrane [GO:0005886]
P08294	SODE_HUMAN	SOD3	Extracellular superoxide dismutase [Cu-Zn] (EC-SOD) (EC 1.15.1.1)	blood vessel diameter maintenance [GO:0097746]; removal of superoxide radicals [GO:0019430]; response to copper ion [GO:0046688]; response to hypoxia [GO:0001666]	collagen-containing extracellular matrix [GO:0062023]; extracellular exosome [GO:0070062]; extracellular region [GO:0005576]; extracellular space [GO:0005615]; Golgi lumen [GO:0005796]; nucleus [GO:0005634]	copper ion binding [GO:0005507]; heparin binding [GO:0008201]; molecular adaptor activity [GO:0060090]; superoxide dismutase activity [GO:0004784]
P04792	HSPB1_HUMAN	HSPB1	Heat shock protein beta-1 (HspB1) (28 kDa heat shock protein) (Estrogen-regulated 24 kDa protein) (Heat shock 27 kDa protein) (HSP 27) (Stress-responsive protein 27) (SRP27)	anterograde axonal protein transport [GO:0099641]; cellular response to vascular endothelial growth factor stimulus [GO:0035924]; chaperone-mediated protein folding [GO:0061077]; intracellular signal transduction [GO:0035556]; negative regulation of apoptotic process [GO:0043066]; negative regulation of oxidative stress-induced intrinsic apoptotic signaling pathway [GO:1902176]; negative regulati…	axon cytoplasm [GO:1904115]; cornified envelope [GO:0001533]; cytoplasm [GO:0005737]; cytoskeleton [GO:0005856]; cytosol [GO:0005829]; extracellular exosome [GO:0070062]; extracellular space [GO:0005615]; focal adhesion [GO:0005925]; nucleus [GO:0005634]; proteasome complex [GO:0000502]; spindle [GO:0005819]; Z disc [GO:0030018]	identical protein binding [GO:0042802]; protein folding chaperone [GO:0044183]; protein homodimerization activity [GO:0042803]; protein kinase binding [GO:0019901]; protein kinase C binding [GO:0005080]; protein kinase C inhibitor activity [GO:0008426]; RNA binding [GO:0003723]; RNA polymerase II-specific DNA-binding transcription factor binding [GO:0061629]; ubiquitin binding [GO:0043130]; unfol…
P68363	TBA1B_HUMAN	TUBA1B	Tubulin alpha-1B chain (EC 3.6.5.-) (Alpha-tubulin ubiquitous) (Tubulin K-alpha-1) (Tubulin alpha-ubiquitous chain) [Cleaved into: Detyrosinated tubulin alpha-1B chain]	cell division [GO:0051301]; cellular response to interleukin-4 [GO:0071353]; cytoskeleton-dependent intracellular transport [GO:0030705]; microtubule cytoskeleton organization [GO:0000226]; microtubule-based process [GO:0007017]; mitotic cell cycle [GO:0000278]	cytoplasm [GO:0005737]; cytoplasmic microtubule [GO:0005881]; microtubule [GO:0005874]; microtubule cytoskeleton [GO:0015630]	double-stranded RNA binding [GO:0003725]; GTP binding [GO:0005525]; GTPase activity [GO:0003924]; structural constituent of cytoskeleton [GO:0005200]; structural molecule activity [GO:0005198]; ubiquitin protein ligase binding [GO:0031625]
O95969	SG1D2_HUMAN	SCGB1D2	Secretoglobin family 1D member 2 (Lipophilin-B)		extracellular space [GO:0005615]
Q9NZT1	CALL5_HUMAN	CALML5	Calmodulin-like protein 5 (Calmodulin-like skin protein)	epidermis development [GO:0008544]; signal transduction [GO:0007165]	extracellular region [GO:0005576]; ficolin-1-rich granule lumen [GO:1904813]	calcium ion binding [GO:0005509]; enzyme regulator activity [GO:0030234]
P05109	S10A8_HUMAN	S100A8	Protein S100-A8 (Calgranulin-A) (Calprotectin L1L subunit) (Cystic fibrosis antigen) (CFAG) (Leukocyte L1 complex light chain) (Migration inhibitory factor-related protein 8) (MRP-8) (p8) (S100 calcium-binding protein A8) (Urinary stone protein band A)	activation of cysteine-type endopeptidase activity involved in apoptotic process [GO:0006919]; acute inflammatory response [GO:0002526]; apoptotic process [GO:0006915]; astrocyte development [GO:0014002]; autocrine signaling [GO:0035425]; autophagy [GO:0006914]; chronic inflammatory response [GO:0002544]; defense response to bacterium [GO:0042742]; defense response to fungus [GO:0050832]; inflamm…	collagen-containing extracellular matrix [GO:0062023]; cytoskeleton [GO:0005856]; cytosol [GO:0005829]; extracellular exosome [GO:0070062]; extracellular region [GO:0005576]; extracellular space [GO:0005615]; intermediate filament cytoskeleton [GO:0045111]; nucleus [GO:0005634]; plasma membrane [GO:0005886]; secretory granule lumen [GO:0034774]	arachidonic acid binding [GO:0050544]; calcium ion binding [GO:0005509]; calcium-dependent protein binding [GO:0048306]; microtubule binding [GO:0008017]; RAGE receptor binding [GO:0050786]; Toll-like receptor 4 binding [GO:0035662]; zinc ion binding [GO:0008270]
Q15485	FCN2_HUMAN	FCN2	Ficolin-2 (37 kDa elastin-binding protein) (Collagen/fibrinogen domain-containing protein 2) (EBP-37) (Ficolin-B) (Ficolin-beta) (Hucolin) (L-ficolin) (Serum lectin p35)	cell surface pattern recognition receptor signaling pathway [GO:0002752]; complement activation, lectin pathway [GO:0001867]; defense response to Gram-negative bacterium [GO:0050829]; defense response to Gram-positive bacterium [GO:0050830]; opsonization [GO:0008228]; positive regulation of opsonization [GO:1903028]; proteolysis [GO:0006508]; recognition of apoptotic cell [GO:0043654]	blood microparticle [GO:0072562]; collagen trimer [GO:0005581]; collagen-containing extracellular matrix [GO:0062023]; external side of plasma membrane [GO:0009897]; extracellular exosome [GO:0070062]; extracellular region [GO:0005576]; extracellular space [GO:0005615]; serine-type endopeptidase complex [GO:1905370]	antigen binding [GO:0003823]; calcium-dependent protein binding [GO:0048306]; carbohydrate derivative binding [GO:0097367]; identical protein binding [GO:0042802]; mannan binding [GO:2001065]; metal ion binding [GO:0046872]; proteoglycan binding [GO:0043394]; signaling receptor binding [GO:0005102]
P68366	TBA4A_HUMAN	TUBA4A	Tubulin alpha-4A chain (EC 3.6.5.-) (Alpha-tubulin 1) (Testis-specific alpha-tubulin) (Tubulin H2-alpha) (Tubulin alpha-1 chain)	microtubule cytoskeleton organization [GO:0000226]; mitotic cell cycle [GO:0000278]	cytoplasm [GO:0005737]; cytoskeleton [GO:0005856]; cytosol [GO:0005829]; extracellular exosome [GO:0070062]; extracellular region [GO:0005576]; microtubule [GO:0005874]; microtubule cytoskeleton [GO:0015630]	GTP binding [GO:0005525]; hydrolase activity [GO:0016787]; metal ion binding [GO:0046872]; protein kinase binding [GO:0019901]; structural constituent of cytoskeleton [GO:0005200]
P06276	CHLE_HUMAN	BCHE	Cholinesterase (EC 3.1.1.8) (Acylcholine acylhydrolase) (Butyrylcholine esterase) (Choline esterase II) (Pseudocholinesterase)	acetylcholine catabolic process [GO:0006581]; choline metabolic process [GO:0019695]; cocaine metabolic process [GO:0050783]; learning [GO:0007612]; negative regulation of cell population proliferation [GO:0008285]; negative regulation of synaptic transmission [GO:0050805]; neuroblast differentiation [GO:0014016]; peptide hormone processing [GO:0016486]; response to alkaloid [GO:0043279]; respons…	blood microparticle [GO:0072562]; endoplasmic reticulum lumen [GO:0005788]; extracellular region [GO:0005576]; extracellular space [GO:0005615]; nuclear envelope lumen [GO:0005641]; plasma membrane [GO:0005886]	acetylcholinesterase activity [GO:0003990]; amyloid-beta binding [GO:0001540]; catalytic activity [GO:0003824]; choline binding [GO:0033265]; cholinesterase activity [GO:0004104]; enzyme binding [GO:0019899]; hydrolase activity, acting on ester bonds [GO:0016788]; identical protein binding [GO:0042802]
Q14520	HABP2_HUMAN	HABP2	Hyaluronan-binding protein 2 (EC 3.4.21.-) (Factor VII-activating protease) (Factor seven-activating protease) (FSAP) (Hepatocyte growth factor activator-like protein) (Plasma hyaluronan-binding protein) [Cleaved into: Hyaluronan-binding protein 2 50 kDa heavy chain; Hyaluronan-binding protein 2 50 kDa heavy chain alternate form; Hyaluronan-binding protein 2 27 kDa light chain; Hyaluronan-binding…	cell adhesion [GO:0007155]; proteolysis [GO:0006508]	extracellular region [GO:0005576]; extracellular space [GO:0005615]	calcium ion binding [GO:0005509]; glycosaminoglycan binding [GO:0005539]; peptidase activity [GO:0008233]; serine-type endopeptidase activity [GO:0004252]
P13224	GP1BB_HUMAN	GP1BB	Platelet glycoprotein Ib beta chain (GP-Ib beta) (GPIb-beta) (GPIbB) (Antigen CD42b-beta) (CD antigen CD42c)	blood coagulation, intrinsic pathway [GO:0007597]; cell adhesion [GO:0007155]; cell surface receptor signaling pathway [GO:0007166]; megakaryocyte development [GO:0035855]; platelet activation [GO:0030168]; positive regulation of platelet activation [GO:0010572]; release of sequestered calcium ion into cytosol [GO:0051209]	glycoprotein Ib-IX-V complex [GO:1990779]; plasma membrane [GO:0005886]	identical protein binding [GO:0042802]; transmembrane signaling receptor activity [GO:0004888]
P67936	TPM4_HUMAN	TPM4	Tropomyosin alpha-4 chain (TM30p1) (Tropomyosin-4)	actin filament organization [GO:0007015]; muscle contraction [GO:0006936]; osteoblast differentiation [GO:0001649]	actin filament [GO:0005884]; cortical cytoskeleton [GO:0030863]; cytoskeleton [GO:0005856]; cytosol [GO:0005829]; extracellular exosome [GO:0070062]; focal adhesion [GO:0005925]; membrane [GO:0016020]; muscle thin filament tropomyosin [GO:0005862]; podosome [GO:0002102]; stress fiber [GO:0001725]	actin filament binding [GO:0051015]; calcium ion binding [GO:0005509]; identical protein binding [GO:0042802]; protein heterodimerization activity [GO:0046982]; protein homodimerization activity [GO:0042803]; structural constituent of muscle [GO:0008307]
Q86Y46	K2C73_HUMAN	KRT73	Keratin, type II cytoskeletal 73 (Cytokeratin-73) (CK-73) (Keratin-73) (K73) (Type II inner root sheath-specific keratin-K6irs3) (Type-II keratin Kb36)	intermediate filament organization [GO:0045109]; keratinization [GO:0031424]	cytosol [GO:0005829]; extracellular exosome [GO:0070062]; keratin filament [GO:0045095]; nucleus [GO:0005634]	structural constituent of skin epidermis [GO:0030280]
P62805	H4_HUMAN	H4C1; H4C2; H4C3; H4C4; H4C5; H4C6; H4C8; H4C9; H4C11; H4C12; H4C13; H4C14; H4C15; H4C16	Histone H4	negative regulation of megakaryocyte differentiation [GO:0045653]; nucleosome assembly [GO:0006334]; protein localization to CENP-A containing chromatin [GO:0061644]; telomere organization [GO:0032200]	CENP-A containing nucleosome [GO:0043505]; chromosome, telomeric region [GO:0000781]; extracellular exosome [GO:0070062]; extracellular region [GO:0005576]; membrane [GO:0016020]; nucleoplasm [GO:0005654]; nucleosome [GO:0000786]; nucleus [GO:0005634]; protein-containing complex [GO:0032991]	DNA binding [GO:0003677]; protein domain specific binding [GO:0019904]; protein heterodimerization activity [GO:0046982]; RNA binding [GO:0003723]; structural constituent of chromatin [GO:0030527]
Q92496	FHR4_HUMAN	CFHR4	Complement factor H-related protein 4 (FHR-4)	complement activation [GO:0006956]	extracellular region [GO:0005576]; extracellular space [GO:0005615]	complement component C3b binding [GO:0001851]; lipid transporter activity [GO:0005319]
Q9Y6R7	FCGBP_HUMAN	FCGBP	IgGFc-binding protein (Fcgamma-binding protein antigen) (FcgammaBP)		extracellular exosome [GO:0070062]; extracellular matrix [GO:0031012]; extracellular space [GO:0005615]
P04070	PROC_HUMAN	PROC	Vitamin K-dependent protein C (EC 3.4.21.69) (Anticoagulant protein C) (Autoprothrombin IIA) (Blood coagulation factor XIV) [Cleaved into: Vitamin K-dependent protein C light chain; Vitamin K-dependent protein C heavy chain; Activation peptide]	blood coagulation [GO:0007596]; negative regulation of apoptotic process [GO:0043066]; negative regulation of blood coagulation [GO:0030195]; negative regulation of coagulation [GO:0050819]; negative regulation of inflammatory response [GO:0050728]; positive regulation of establishment of endothelial barrier [GO:1903142]; proteolysis [GO:0006508]	endoplasmic reticulum [GO:0005783]; endoplasmic reticulum lumen [GO:0005788]; extracellular region [GO:0005576]; extracellular space [GO:0005615]; Golgi apparatus [GO:0005794]; Golgi lumen [GO:0005796]; serine-type endopeptidase complex [GO:1905370]	calcium ion binding [GO:0005509]; serine-type endopeptidase activity [GO:0004252]
A0A0C4DH39	HV158_HUMAN	IGHV1-58	Immunoglobulin heavy variable 1-58	B cell receptor signaling pathway [GO:0050853]; complement activation, classical pathway [GO:0006958]; defense response to bacterium [GO:0042742]; innate immune response [GO:0045087]; phagocytosis, engulfment [GO:0006911]; phagocytosis, recognition [GO:0006910]; positive regulation of B cell activation [GO:0050871]	external side of plasma membrane [GO:0009897]; immunoglobulin complex, circulating [GO:0042571]	antigen binding [GO:0003823]; immunoglobulin receptor binding [GO:0034987]
Q9HBI1	PARVB_HUMAN	PARVB	Beta-parvin (Affixin)	actin cytoskeleton reorganization [GO:0031532]; cell projection assembly [GO:0030031]; establishment or maintenance of cell polarity [GO:0007163]; establishment or maintenance of cell polarity regulating cell shape [GO:0071963]; lamellipodium assembly [GO:0030032]; substrate adhesion-dependent cell spreading [GO:0034446]	actin cytoskeleton [GO:0015629]; cytoplasm [GO:0005737]; cytosol [GO:0005829]; focal adhesion [GO:0005925]; lamellipodium [GO:0030027]; plasma membrane [GO:0005886]; Z disc [GO:0030018]	actin binding [GO:0003779]
Q9NP80	PLPL8_HUMAN	PNPLA8	Calcium-independent phospholipase A2-gamma (EC 3.1.1.-) (EC 3.1.1.5) (Intracellular membrane-associated calcium-independent phospholipase A2 gamma) (iPLA2-gamma) (PNPLA-gamma) (Patatin-like phospholipase domain-containing protein 8) (iPLA2-2)	arachidonic acid metabolic process [GO:0019369]; arachidonic acid secretion [GO:0050482]; cardiolipin metabolic process [GO:0032048]; cell death [GO:0008219]; fatty acid metabolic process [GO:0006631]; linoleic acid metabolic process [GO:0043651]; lipid homeostasis [GO:0055088]; phosphatidylcholine catabolic process [GO:0034638]; phosphatidylethanolamine catabolic process [GO:0046338]; prostaglan…	endoplasmic reticulum membrane [GO:0005789]; membrane [GO:0016020]; mitochondrial membrane [GO:0031966]; mitochondrion [GO:0005739]; peroxisomal membrane [GO:0005778]; peroxisome [GO:0005777]	ATP binding [GO:0005524]; calcium-independent phospholipase A2 activity [GO:0047499]; lysophospholipase activity [GO:0004622]; phosphatidyl phospholipase B activity [GO:0102545]; phospholipase A1 activity [GO:0008970]; phospholipase activity [GO:0004620]
P12273	PIP_HUMAN	PIP	Prolactin-inducible protein (Gross cystic disease fluid protein 15) (GCDFP-15) (Prolactin-induced protein) (Secretory actin-binding protein) (SABP) (gp17)	detection of chemical stimulus involved in sensory perception of bitter taste [GO:0001580]; negative regulation of T cell apoptotic process [GO:0070233]; positive regulation of gene expression [GO:0010628]; proteolysis [GO:0006508]; regulation of immune system process [GO:0002682]; retina homeostasis [GO:0001895]	extracellular exosome [GO:0070062]; extracellular region [GO:0005576]; extracellular space [GO:0005615]; nucleus [GO:0005634]	actin binding [GO:0003779]; aspartic-type endopeptidase activity [GO:0004190]; identical protein binding [GO:0042802]; IgG binding [GO:0019864]
P08514	ITA2B_HUMAN	ITGA2B	Integrin alpha-IIb (GPalpha IIb) (GPIIb) (Platelet membrane glycoprotein IIb) (CD antigen CD41) [Cleaved into: Integrin alpha-IIb heavy chain; Integrin alpha-IIb light chain, form 1; Integrin alpha-IIb light chain, form 2]	angiogenesis [GO:0001525]; cell adhesion mediated by integrin [GO:0033627]; cell-cell adhesion [GO:0098609]; cell-matrix adhesion [GO:0007160]; integrin-mediated signaling pathway [GO:0007229]	blood microparticle [GO:0072562]; cell surface [GO:0009986]; external side of plasma membrane [GO:0009897]; extracellular exosome [GO:0070062]; focal adhesion [GO:0005925]; integrin complex [GO:0008305]; plasma membrane [GO:0005886]; platelet alpha granule membrane [GO:0031092]	extracellular matrix binding [GO:0050840]; identical protein binding [GO:0042802]; integrin binding [GO:0005178]; metal ion binding [GO:0046872]; molecular adaptor activity [GO:0060090]
P01817	HV205_HUMAN	IGHV2-5	Immunoglobulin heavy variable 2-5 (Ig heavy chain V-II region HE) (Ig heavy chain V-II region MCE)	B cell receptor signaling pathway [GO:0050853]; complement activation, classical pathway [GO:0006958]; defense response to bacterium [GO:0042742]; immune response [GO:0006955]; innate immune response [GO:0045087]; phagocytosis, engulfment [GO:0006911]; phagocytosis, recognition [GO:0006910]; positive regulation of B cell activation [GO:0050871]	external side of plasma membrane [GO:0009897]; extracellular region [GO:0005576]; immunoglobulin complex, circulating [GO:0042571]; plasma membrane [GO:0005886]	antigen binding [GO:0003823]; immunoglobulin receptor binding [GO:0034987]
P31025	LCN1_HUMAN	LCN1	Lipocalin-1 (Tear lipocalin) (Tlc) (Tear prealbumin) (TP) (von Ebner gland protein) (VEG protein)	proteolysis [GO:0006508]; response to stimulus [GO:0050896]; retina homeostasis [GO:0001895]; sensory perception of taste [GO:0050909]	extracellular region [GO:0005576]; extracellular space [GO:0005615]	chloride ion binding [GO:0031404]; cysteine-type endopeptidase inhibitor activity [GO:0004869]; signaling receptor binding [GO:0005102]; small molecule binding [GO:0036094]; zinc ion binding [GO:0008270]
Q9ULJ8	NEB1_HUMAN	PPP1R9A	Neurabin-1 (Neurabin-I) (Neural tissue-specific F-actin-binding protein I) (Protein phosphatase 1 regulatory subunit 9A)	actin filament organization [GO:0007015]; calcium-mediated signaling [GO:0019722]; modulation of chemical synaptic transmission [GO:0050804]; neuron projection development [GO:0031175]	actin cytoskeleton [GO:0015629]; cortical actin cytoskeleton [GO:0030864]; cytoplasm [GO:0005737]; dendrite [GO:0030425]; dendritic spine [GO:0043197]; filopodium [GO:0030175]; postsynaptic density [GO:0014069]	actin filament binding [GO:0051015]
O75037	KI21B_HUMAN	KIF21B	Kinesin-like protein KIF21B	microtubule-based movement [GO:0007018]	cytoplasmic vesicle [GO:0031410]; dendrite [GO:0030425]; growth cone [GO:0030426]; kinesin complex [GO:0005871]; microtubule [GO:0005874]	ATP binding [GO:0005524]; ATP hydrolysis activity [GO:0016887]; microtubule binding [GO:0008017]; microtubule motor activity [GO:0003777]
P11597	CETP_HUMAN	CETP	Cholesteryl ester transfer protein (Lipid transfer protein I)	cholesterol homeostasis [GO:0042632]; cholesterol metabolic process [GO:0008203]; cholesterol transport [GO:0030301]; high-density lipoprotein particle remodeling [GO:0034375]; lipid homeostasis [GO:0055088]; lipid transport [GO:0006869]; low-density lipoprotein particle remodeling [GO:0034374]; negative regulation of macrophage derived foam cell differentiation [GO:0010745]; phosphatidylcholine …	extracellular exosome [GO:0070062]; extracellular region [GO:0005576]; extracellular space [GO:0005615]; high-density lipoprotein particle [GO:0034364]; vesicle [GO:0031982]	cholesterol binding [GO:0015485]; cholesterol transfer activity [GO:0120020]; lipid binding [GO:0008289]; phosphatidylcholine binding [GO:0031210]; phospholipid transporter activity [GO:0005548]; triglyceride binding [GO:0017129]
Q96HN2	SAHH3_HUMAN	AHCYL2	Adenosylhomocysteinase 3 (AdoHcyase 3) (EC 3.13.2.1) (IP(3)Rs binding protein released with IP(3) 2) (IRBIT2) (Long-IRBIT) (S-adenosyl-L-homocysteine hydrolase 3) (S-adenosylhomocysteine hydrolase-like protein 2)	one-carbon metabolic process [GO:0006730]; S-adenosylmethionine cycle [GO:0033353]	cytosol [GO:0005829]; endoplasmic reticulum [GO:0005783]; neuron projection [GO:0043005]	hydrolase activity [GO:0016787]
P50213	IDH3A_HUMAN	IDH3A	Isocitrate dehydrogenase [NAD] subunit alpha, mitochondrial (EC 1.1.1.41) (Isocitric dehydrogenase subunit alpha) (NAD(+)-specific ICDH subunit alpha)	carbohydrate metabolic process [GO:0005975]; isocitrate metabolic process [GO:0006102]; tricarboxylic acid cycle [GO:0006099]	mitochondrial isocitrate dehydrogenase complex (NAD+) [GO:0005962]; mitochondrial matrix [GO:0005759]; mitochondrion [GO:0005739]; nucleus [GO:0005634]	isocitrate dehydrogenase (NAD+) activity [GO:0004449]; magnesium ion binding [GO:0000287]; NAD binding [GO:0051287]
Q9NP55	BPIA1_HUMAN	BPIFA1	BPI fold-containing family A member 1 (Lung-specific protein X) (Nasopharyngeal carcinoma-related protein) (Palate lung and nasal epithelium clone protein) (Secretory protein in upper respiratory tracts) (Short PLUNC1) (SPLUNC1) (Tracheal epithelium-enriched protein) (Von Ebner protein Hl)	antibacterial humoral response [GO:0019731]; antimicrobial humoral immune response mediated by antimicrobial peptide [GO:0061844]; defense response to virus [GO:0051607]; immune response in nasopharyngeal-associated lymphoid tissue [GO:0002395]; innate immune response [GO:0045087]; multicellular organismal water homeostasis [GO:0050891]; negative regulation of single-species biofilm formation in …	extracellular region [GO:0005576]; extracellular space [GO:0005615]	lipid binding [GO:0008289]
Q8N1F8	S11IP_HUMAN	STK11IP	Serine/threonine-protein kinase 11-interacting protein (LKB1-interacting protein 1)	protein localization [GO:0008104]	azurophil granule lumen [GO:0035578]; cytoplasm [GO:0005737]; extracellular region [GO:0005576]; intracellular membrane-bounded organelle [GO:0043231]; lysosomal membrane [GO:0005765]	protein kinase binding [GO:0019901]
P62937	PPIA_HUMAN	PPIA	Peptidyl-prolyl cis-trans isomerase A (PPIase A) (EC 5.2.1.8) (Cyclophilin A) (Cyclosporin A-binding protein) (Rotamase A) [Cleaved into: Peptidyl-prolyl cis-trans isomerase A, N-terminally processed]	activation of protein kinase B activity [GO:0032148]; apoptotic process [GO:0006915]; cell adhesion molecule production [GO:0060352]; cellular response to oxidative stress [GO:0034599]; endothelial cell activation [GO:0042118]; leukocyte chemotaxis [GO:0030595]; lipid droplet organization [GO:0034389]; negative regulation of oxidative stress-induced intrinsic apoptotic signaling pathway [GO:19021…	cytoplasm [GO:0005737]; cytosol [GO:0005829]; extracellular exosome [GO:0070062]; extracellular region [GO:0005576]; extracellular space [GO:0005615]; ficolin-1-rich granule lumen [GO:1904813]; focal adhesion [GO:0005925]; intracellular membrane-bounded organelle [GO:0043231]; membrane [GO:0016020]; nucleus [GO:0005634]; protein-containing complex [GO:0032991]; secretory granule lumen [GO:0034774…	cyclosporin A binding [GO:0016018]; heparan sulfate binding [GO:1904399]; integrin binding [GO:0005178]; peptidyl-prolyl cis-trans isomerase activity [GO:0003755]; RNA binding [GO:0003723]; unfolded protein binding [GO:0051082]; virion binding [GO:0046790]
Q8N3K9	CMYA5_HUMAN	CMYA5	Cardiomyopathy-associated protein 5 (Dystrobrevin-binding protein 2) (Genethonin-3) (Myospryn) (SPRY domain-containing protein 2) (Tripartite motif-containing protein 76)		cytoplasm [GO:0005737]; cytosol [GO:0005829]; intracellular membrane-bounded organelle [GO:0043231]; M band [GO:0031430]; nuclear speck [GO:0016607]; nucleus [GO:0005634]; perinuclear region of cytoplasm [GO:0048471]; plasma membrane [GO:0005886]; sarcoplasmic reticulum [GO:0016529]

## Sheet: Table S3
Table S3 List of differentially expressed proteins (DEP) between CRC patients and healthy subjects with the corresponding fold change expressed as (Patient-Control) and adjusted p-value
Protein	logFC	adj.p.value
P06727.APOA4_HUMAN	-1.70082	9.96671e-07
P35858.ALS_HUMAN	-1.1357	0.00197382
P03952.KLKB1_HUMAN	-1.11296	0.00163993
P29622.KAIN_HUMAN	-0.992104	0.000560295
P02652.APOA2_HUMAN	-0.955488	5.36466e-10
P27169.PON1_HUMAN	-0.912389	7.02653e-05
P06396.GELS_HUMAN	-0.807384	2.60365e-07
P0DOX3.IGD_HUMAN	-0.801574	0.00172338
P01593.KVD33_HUMAN	-0.754846	0.0446704
P36955.PEDF_HUMAN	-0.714252	0.00305882
P01023.A2MG_HUMAN	-0.660124	0.00041776
P51884.LUM_HUMAN	-0.648711	0.0446704
P13671.CO6_HUMAN	-0.56422	0.0481465
P02753.RET4_HUMAN	-0.548435	0.0138836
P08185.CBG_HUMAN	-0.498974	0.00255069
P01042.KNG1_HUMAN	-0.471366	0.000662855
P01780.HV307_HUMAN	-0.44875	0.0481839
P02790.HEMO_HUMAN	-0.425124	2.44427e-05
P01008.ANT3_HUMAN	-0.375226	7.73603e-05
P02774.VTDB_HUMAN	-0.204574	0.0389783
P05546.HEP2_HUMAN	0.299091	0.0446704
Q14624.ITIH4_HUMAN	0.319235	0.00919441
P01011.AACT_HUMAN	0.331664	0.0184538
P01009.A1AT_HUMAN	0.400415	2.08712e-05
P04003.C4BPA_HUMAN	0.514628	0.00305882
P02763.A1AG1_HUMAN	0.543458	0.00364411
P35542.SAA4_HUMAN	0.547949	0.0367322
P01031.CO5_HUMAN	0.56634	4.01734e-06
P02746.C1QB_HUMAN	0.766534	0.000259242
P20851.C4BPB_HUMAN	0.766628	0.00762473
P0C0L5.CO4B_HUMAN	0.769215	0.00612947
P00738.HPT_HUMAN	0.823689	0.000560295
P01860.IGHG3_HUMAN	1.01347	0.0026892
P18428.LBP_HUMAN	1.08966	0.0285
P02748.CO9_HUMAN	1.20269	2.76089e-06
P02750.A2GL_HUMAN	1.28003	1.77152e-05
Q06033.ITIH3_HUMAN	2.52644	0.00255069

## Sheet: Table S4
Table S4 KEGG enriched terms in colorectal cancer patients determined by pathway enrichment analysis via active subnetworks with the DEPs from CRC patients vs healthy subjects
ID	Term_Description	Fold_Enrichment	occurrence	support	lowest_p	highest_p	Up_regulated	Down_regulated
hsa04610	Complement and coagulation cascades	60.7661	10	0.415072	2.8e-10	9.3e-10	SERPIND1, SERPINA1, C5, C9, C4B, C4BPA, C4BPB	KLKB1, SERPINC1, A2M, C6
hsa05133	Pertussis	23.8884	10	0.15	9.3e-10	3e-05	C4B, C5, C4BPA, C4BPB
hsa05322	Systemic lupus erythematosus	14.0297	10	0.142857	9.5e-09	0.00024	C4B, C5, C9	C6
hsa05171	Coronavirus disease - COVID-19	8.18399	10	0.142857	9.7e-08	0.0004	C5, C9, C4B	C6
hsa04979	Cholesterol metabolism	19.6416	10	0.127005	4.1e-05	0.02		APOA2, APOA4
hsa05020	Prion disease	5.24034	10	0.05	4.4e-05	0.0047	C5, C9	C6
hsa05150	Staphylococcus aureus infection	13.1921	10	0.0952381	6.3e-05	6.3e-05	C4B, C5
hsa04977	Vitamin digestion and absorption	21.0445	9	0.0666667	0.0021	0.01		APOA4
hsa05146	Amoebiasis	4.55604	1	0.0666667	0.022	0.022	C9
hsa04975	Fat digestion and absorption	11.0484	5	0.05	0.029	0.035		APOA4
hsa05417	Lipid and atherosclerosis	4.13024	4	0.0488095	0.035	0.035	LBP	APOA4

## Sheet: Table S5
Table S5 List of significantly correlated proteins with cancer-associated inflammation in CRC patients with the corresponding coefficients and p-values
Protein	Coefficient	p-value
P00450.CERU_HUMAN	0.545329	0.000582801
P01009.A1AT_HUMAN	0.451778	0.00567534
P01834.IGKC_HUMAN	0.35418	0.0340634
P01859.IGHG2_HUMAN	0.366786	0.0277802
P0DOX2.IGA2_HUMAN	0.3544	0.0339445
P06396.GELS_HUMAN	-0.369835	0.0264135
P05546.HEP2_HUMAN	-0.382403	0.0213518
P02750.A2GL_HUMAN	0.411589	0.0126302
P05156.CFAI_HUMAN	-0.355766	0.0332139
P36955.PEDF_HUMAN	-0.375763	0.0239149
P02753.RET4_HUMAN	-0.503054	0.00176508
P29622.KAIN_HUMAN	-0.443852	0.00669541
P06312.KV401_HUMAN	0.362824	0.0296425
P02655.APOC2_HUMAN	-0.421217	0.010516
P07357.CO8A_HUMAN	0.410958	0.0127804
P05090.APOD_HUMAN	-0.448371	0.00609609
P35030.TRY3_HUMAN	0.341419	0.0415585
P02775.CXCL7_HUMAN	-0.335311	0.0455909

## Sheet: Table S6
Table S6 List of differentially expressed proteins (DEP) between CRC patients with and without cancer-associated inflammation with the corresponding fold change expressed as (Inf.-Non-Inf.) and adjusted p-value
Protein	logFC	adj.p.value
P00450.CERU_HUMAN	0.302715	0.000780369
P01009.A1AT_HUMAN	0.24681	0.0146173
P01859.IGHG2_HUMAN	0.974679	0.00675651
P05546.HEP2_HUMAN	-0.300797	0.0443133
P02750.A2GL_HUMAN	0.902277	0.0281089
P36955.PEDF_HUMAN	-0.604235	0.0374541
P02753.RET4_HUMAN	-0.810957	0.00387196
P29622.KAIN_HUMAN	-0.891009	0.0145298
P02655.APOC2_HUMAN	-0.532247	0.00610469
P07357.CO8A_HUMAN	0.381178	0.0199953
P05090.APOD_HUMAN	-0.621808	0.0132598

## Sheet: Table S7
Table S7 List of significantly correlated proteins with tumor stages in CRC patients with the corresponding coefficients and p-values
Protein	Coefficient	p-value
P04114.APOB_HUMAN	-0.417581	0.011276
P0C0L5.CO4B_HUMAN	0.385148	0.0203612
P02671.FIBA_HUMAN	0.37149	0.0256954
P01859.IGHG2_HUMAN	-0.416236	0.0115688
P02652.APOA2_HUMAN	-0.334296	0.0462907
P0DOX8.IGL1_HUMAN	0.329121	0.049993
P01019.ANGT_HUMAN	-0.355199	0.0335154
P19652.A1AG2_HUMAN	0.342781	0.0407005
P05543.THBG_HUMAN	-0.365118	0.0285522
A0A0A0MS15.HV349_HUMAN	-0.370579	0.0260886
P50213.IDH3A_HUMAN	0.329614	0.04963

## Sheet: Table S8
Table S8 List of differentially expressed proteins (DEP) between CRC patients with late and early stages with the corresponding fold change expressed as (Late-Early) and adjusted p-value
Protein	logFC	adj.p.value
P0C0L5.CO4B_HUMAN	0.724553	0.0124013
P01859.IGHG2_HUMAN	-1.29175	0.00145904
P02655.APOC2_HUMAN	0.365888	0.039637
P07357.CO8A_HUMAN	0.293757	0.048171
